# Supplementary material for: SARM1 loss protects retinal ganglion cells in a mouse model of autosomal dominant optic atrophy
Source: J Clin Invest. 2025 May 9;135(12):e191315. doi: 10.1172/JCI191315 (PMC12165793; doi:10.1172/JCI191315)
Supplement: Supporting data values [file jci-135-191315-s129.xlsx]

## Sheet: Figure 1
Figure 1C							Figure 1D														Figure 1E			Figure 1J				Figure 1K			Figure 1L			Figure 1M
Cortical neuron		Glia		Fibroblasts			Time (hrs)	WT						Opa1R290Q/+							WT	Opa1R290Q/+			WT	Opa1R290Q/+		WT	Opa1R290Q/+		WT	Opa1R290Q/+		WT	Opa1R290Q/+
WT	Opa1R290Q/+	WT	Opa1R290Q/+	WT	Opa1R290Q/+		0	5	5	5	5	5	5	5	5	5	5	5	5		0.148591	0.056279		lamellar	76.8	51.93		7.96	14.25		74.69	66.24		-2.07	-1.89
9.105	8.464	10.709	3.933	6.525	3.642		24	5.4	3.6	5.4	5.4	5	6	5.2	4.2	4.4	4.6	7.2	5.6		0.069318	0.028821		tubular	18.23	33.23		14.28	12.79		71.79	87.45		-1.97	-2
27.44	8.816	25.412	1.613	6.258	4.079		48	7.8	9.8	9	8.2	7.4	8.4	7.2	7.4	5.8	7.4	7.2	7.6		0.079088	0.061891		globular	2.21	8.31		8.87	9.93		89.4	88.64		-2.05	-1.76
13.277	6.39	9.029	3.305	3.448	4.052		72	12.2	11	11.8	12	14	10.4	7	7	9	8.2	9.6	7.4		0.065329	0.040867		invagination	1.38	4.15		8.77	13.86		89.93	74.14		-1.95	-1.98
12.762	6.053	11.192	1.809	19.793	1.883		96	16.4	15	17.2	15	15.2	15.4	10.2	9.6	9	10	8	8.2		0.053481	0.044841		ring	0	0.3		8.63	13.56		89.58	88.52		-2.08	-1.88
29.262	8.768	10.854	2.287	13.574	4.107																0.064205	0.022545		n/a	1.38	1.48		12.34	15.22		89.91	73.86		-2	-1.96
21.405	7.657	19.496	3.428	6.467	7.486																							12.84	13.65		89.99	70.97		-2.06	-1.81
10.805	6.817	13.4	4.776	8.938	1.94																							7.45	14.36		88.85	85.64		-1.94	-1.96
8.008	7.982	22.382	4.617	7.703	3.706																							6.81	11.24		89.9	79.82		-2	-1.87
14.259	4.558	16.314	5.463	11.34	6.408																							7.31	13.57		70.4	86.21		-2.02	-1.67
9.892	5.08	14.559	10.776	5.926	5.437																							9	14.32		89.79	69.89		-2.05	-1.62
14.933	8.139	9.17	3.156	8.809	3.351																							8.92	14.62		89.92	82.95		-1.86	-1.75
25.927	7.923	8.724	3.086	15.701	2.786																							9.33	9.8		89.5	82.46		-1.99	-2
37.632	10.546	6.954	3.139	7.879	4.698																							7.61	8.66		89.91	89.33		-2.03	-1.65
15.347	10.271	6.406	0.76	10.531	4.358																							6.28	11.63		75.44	88.98		-1.91	-1.84
12.064	4.006	6.273	2.374	4.231	3.782																							15.53	13.66		89.56	83.58		-2.08	-1.98
17.587		7.224	3.106	6.559	3.753																							10.79	14.41		73.15	89.85		-2.06	-2.01
		5.677	1.565	6.463	1.873																							9.84	15.17		84.01	79.17		-1.96	-2.09
		10.895	3.027	5.17	8.125																							6.37	9.28		89.89	89.72		-2.05	-1.99
		7.738	4.43	8.071	6.875																								13.45			77.18			-2.03
		11.376	3.784	7.826	3.779																								13.93			69.82			-2.05
		10.927	4.224	7.672	7.363																								14.26			89.82			-1.96
		4.089	4.849	12.343	8.343
		5.77	2.52	13.685	5.378
		8.076		18.457
		7.877		8.826
		10.237		13.311
		12.833		17.891
		9.615		15.109
		10.294		18.845
		4.931		9.299
		4.968		16.571
		8.732		10.307
		3.092		19.509
		5.752		7.211
		12.044		4.979
		6.94		8.09
		5.866		8.013
		4.583		18.536
		5.528		23.167
		8.952
		4.849
		9.175
		2.621
		6.238
		14.294
		10.584
		7.538
		7.43
		10.522
		9.004
		9.902

## Sheet: Figure 2
Figure 2B
Age	WT										Opa1R290Q/+
3MO	0.54605	0.527107	1.10592	1.16491	1.67881	1.2685	0.603057	1.88904	1.21661	0	1.59698	0.557816	0.613108	1.223	2.39981	2.07402	1.7459	0	1.11831
6MO	0.699105	1.33232	0	0	1.25136	1.97326	0.729049	2.27878	0.736127		3.81999	0.691569	0.600888	0.651079	1.98895	8.96809	0	0	1.59929	0.740046
9MO	0	0	0	1.7886	0.804587	0	3.0136	1.83073	1.66897	0.893511	0	1.8889	7.16075	3.55831	2.74112	2.19847	1.73487	2.5243	3.94365	4.14504
12MO	0.556423	0	0	1.53418	0	1.53787	1.7141	0	1.67511	2.98232	3.28413	1.74535	0.578619	3.28301	1.86431	1.66491	1.26756	1.80969	0.66829	2.50527
15MO	2.08409	0.652707	0.694041	0.658561	0.570548	0.674284	1.4272	2.20069	1.03787	0	7.6049	2.91967	2.75017	7.31047	6.09093	8.85514	1.67839	0	3.02802	0.915581
18MO	0.834845	1.23	1.30939	0	2.15267	0.473105					1.42999	1.42197	1.99673	4.25002	0.520173	0.561648	2.2581	1.37817
Figure 2C
Age	WT												Opa1R290Q/+
3MO	1.06048	1.09859	1.04723	0.9942	1.0348	0.913007	0.960232	0.919635	0.951947	1.01988			1.08782	1.03811	0.94449	0.946976	0.965203	0.837614	0.995029	1.01491	1.03563
6MO	0.979743	1.0282	1.0323	1.05201	1.09472	1.04134	0.939502	0.901725	0.930468				1.07583	0.990419	1.13989	1.05201	1.03312	1.22201	1.00356	0.861484	0.856556	0.925541
9MO	0.960748	0.978232	1.02369	0.987849	1.098	1.05953	0.879448	0.965119	1.05866	0.988723			0.999213	0.935396	0.986974	0.993094	0.966868	1.20552	1.01845	1.04992	0.896057	1.06565
12MO	0.993934	1.0078	0.989601	1.08146	1.04593	1.07886	0.967938	0.916811	0.990468	0.92721			1.0104	0.950607	0.955806	0.842288	0.889948	0.996534	0.872617	0.916811	0.827556	0.883016
15MO	0.934076	0.994168	0.934959	0.985331	1.13733	0.962354	0.909332	0.884588	1.25044	1.00742			0.767939	0.889007	0.943796	0.798869	0.958819	0.952633	0.773241	0.786497	0.857193	0.708731
18MO	1.05652	1.07565	1.01043	0.90087	1.02435	0.932174	0.921415	1.03143	1.00982	1.02456	1.01572	0.997053	0.925217	0.930435	0.883478	0.933913	0.847826	0.785217	0.976522	0.96	0.752456	0.922397	0.867387	0.874263	0.985265	0.969548
Figure 2E
Age	WT								Opa1R290Q/+
9mo	0.32834	1.42048	0.502988	0.89979	1.88434	0.964061			1.94116	2.66817	1.1592	2.83304	2.54941	3.33882	2.49864	1.40697
12mo	0.771662	0.831053	0.804327	0.403012	0.925655	1.282	1.96288	1.01941	3.33185	1.40587	1.51278	2.11687	8.8196	2.61449	2.70315	7.2347
15mo	0.758759	0.376893	1.50246	0.588567	0.230853	1.21478	2.75205	0.57564	1.41893	2.29929	0.81047	1.83091	1.47064	3.48424	3.31192	1.08195
18mo	0.911009	0.484726	0.604944	0.952191	0.578044	0.467728	1.87766	2.1237	1.55661	0.829345	1.93943	0.8962	0.767045	1.20761	2.90985	3.43164

## Sheet: Figure 3
Figure 3B									Figure 3C																																			Figure 3E
Time	Flash ERG		Time	Flash VEP		Time	Pattern VEP		Age	WT																	Opa1R290Q/+																	Time	WT
-20	6.34406		-20	-2.37732		-50	0.096391		6MO	0.892228	1.29999	1.21328	1.06104	1.17705	0.771748	0.944027	1.20749	1.08493	1.28149	0.928418	0.980872	0.906488	0.75082	0.573068	0.794333	1.13272	0.975091	0.781383	0.933467	0.809634	1.24295	1.19979	1.0938	1.22599	0.973935	0.839812	0.744075	0.788899	0.597889	0.954857	0.931154	0.978907		-20	1.01863	5.93386	3.09185	1.39613	3.01465
-19.5	6.32805		-19.5	-2.24649		-49.5	0.103921		9MO	0.875495	1.03611	1.16733	0.871757	0.96758	1.00145	1.22768	1.26194	0.682056	1.04701	0.795713	0.941415	0.877909	1.07699	0.867123	1.30244		0.832041	1.06726	0.989268	0.839556	1.01703	1.32346	1.09997	1.05636	0.521364	1.17784	0.726483	0.974122	0.493485	0.932888	0.810198	0.602781		-19.5	1.06966	5.87962	3.06782	1.39899	3.25928
-19	6.29484		-19	-2.03468		-49	0.117319		12MO	1.10748	1.09216	1.24979	1.34355	1.33115	1.01251	0.905345	0.956157	0.680168	1.61157	0.648057	0.791269	1.17367	0.786783	0.736777	0.573553		1.18965	1.08137	0.704314	0.793336	0.813247	1.42657	1.9478	1.09372	0.982067	1.09846	0.726947	1.28049	0.645487	0.904185	0.821515	0.809467		-19	1.13939	5.88691	3.0365	1.3053	3.38334
-18.5	6.34942		-18.5	-1.8171		-48.5	0.130491		15MO	1.28884	1.53472	1.10986	1.66129	0.98411	0.85349	1.29083	0.877912	1.04208	0.732543	0.908921	0.654335	0.874002	0.796892	0.589162	0.801008		1.3016	1.33344	0.692067	0.725477	1.14286	1.22196	1.40609	0.748733	1.3132	1.0759	1.29221	1.23033	0.580381	0.839289	1.4054	0.71354		-18.5	1.14298	5.84455	3.03824	1.27613	3.14519
-18	6.43733		-18	-1.64479		-48	0.143568		18MO	1.04031	1.76831	0.766887	0.533944	0.554983	1.88554	0.973531	0.659381	0.878696	0.84148	1.21444	0.605668	0.58423	1.03458	1.65802			1.50365	1.19396	0.899496	1.18512	0.699945	1.47719	1.03386	1.11698	0.881964	0.96596	0.638501	1.10216	0.505175	0.819405	1.06494	0.792787		-18	1.05981	5.7344	3.07971	1.35889	2.66177
-17.5	6.3924		-17.5	-1.53134		-47.5	0.163451																																					-17.5	1.01229	5.60491	3.136	1.53575	2.24951
-17	6.21347		-17	-1.49301		-47	0.198448		Figure 3D																																			-17	1.08825	5.52627	3.19762	1.69154	2.00815
-16.5	6.02479		-16.5	-1.53911		-46.5	0.255494		Age	WT																	Opa1R290Q/+																	-16.5	1.20073	5.50489	3.24687	1.65658	1.87906
-16	6.03452		-16	-1.65788		-46	0.327462		6MO	0.82448	1.26975	1.30591	0.980475	0.89054	0.804082	1.00018	1.25283	1.19233	1.20415	0.936203	0.922991	0.957991	0.779976	0.598484	0.832129	1.2475	0.938984	0.751466	0.958223	0.845341	1.27995	1.29896	1.13531	1.33187	0.954283	0.85044	0.648551	0.819149	0.560007	1.05604	0.994614	1.06948		-16	1.22816	5.49729	3.29391	1.49521	1.7516
-15.5	6.26444		-15.5	-1.83313		-45.5	0.397587		9MO	0.912546	0.986191	1.13844	0.736929	0.927653	1.13938	1.3412	1.27629	0.601912	1.09808	0.731028	0.912782	0.868406	1.13891	0.883276	1.30697		0.815768	1.14151	1.10115	0.832196	1.04166	1.31665	1.11602	1.11318	0.510563	1.1146	0.655022	0.983123	0.523073	1.02844	0.863213	0.68854		-15.5	1.20663	5.53249	3.3438	1.36609	1.61445
-15	6.44915		-15	-2.03372		-45	0.456138		12MO	1.07647	1.11835	1.2648	1.37211	1.40329	1.12062	0.916269	0.949287	0.736194	1.49043	0.566056	0.736806	1.15902	0.81813	0.747506	0.524661		1.14067	1.11132	0.718523	0.809569	0.783644	1.40391	1.90958	1.14251	0.918103	1.04284	0.62601	1.27703	0.59079	0.9126	0.84002	0.806512		-15	1.24359	5.5844	3.34672	1.19062	1.72814
-14.5	6.46931		-14.5	-2.22394		-44.5	0.49837		15MO	1.30519	1.56472	1.11495	2.01845	0.651841	0.899992	1.37941	0.68766	0.891193	1.055	0.719301	0.880883	0.657885	0.944965	0.839466	0.573627	0.815468	1.2852	1.37639	0.650375	0.711435	1.06611	1.3143	1.41718	0.755563	1.37745	1.055	1.30559	1.25098	0.554963	0.864707	1.42474	0.738899		-14.5	1.32234	5.59703	3.30403	0.983146	2.14552
-14	6.37708		-14	-2.3828		-44	0.525733		18MO	0.995188	1.81801	0.82617	0.594658	0.581875	1.95751	0.965564	0.643151	0.832105	0.763168	1.28214	0.625042	0.53191	1.06986	1.51365			1.37467	1.16588	0.891809	1.19175	0.638738	1.52634	0.961912	1.11967	0.831597	0.931324	0.560063	1.00011	0.476314	0.846612	1.11277	0.755661		-14	1.3858	5.62873	3.28702	0.934782	2.62002
-13.5	6.30201		-13.5	-2.48992		-43.5	0.540218																																					-13.5	1.43215	5.67596	3.30914	1.02925	3.09138
-13	6.40345		-13	-2.52724		-43	0.535945		Figure 3F																																			-13	1.48524	5.71546	3.3204	1.12169	3.44144
-12.5	6.71484		-12.5	-2.48801		-42.5	0.511252		Age	WT																	Opa1R290Q/+																	-12.5	1.54758	5.77511	3.31024	1.14284	3.45216
-12	7.11172		-12	-2.37886		-42	0.474208		6MO	0.697476	1.20838	1.22893	1.15004	1.54552	1.09954	0.838372	1.00809	0.762597	0.833934	0.943268	0.77292	0.716138	1.2827	1.15172	0.820483	0.939878	0.827139	1.29108	1.06378	1.16261	0.56434	1.05114	0.759813	1.13805	0.811138	1.0714	0.815962	1.45404	0.672613	1.00561	1.2192	1.02544		-12	1.57043	5.80213	3.30389	1.1162	3.20925
-11.5	7.32747		-11.5	-2.20668		-41.5	0.433857		9MO	0.792494	0.935371	1.29808	0.919168	1.07934	0.901063	0.955132	0.883866	0.915106	0.863601	0.95879	1.38647	1.17023	1.13346	0.999608	0.808222		0.817051	1.45834	0.796095	0.762046	0.95928	1.11933	0.993329	0.627105	0.785019	0.814646	1.05389	1.1042	0.412832	0.66111	1.41515	1.15973		-11.5	1.53571	5.77199	3.32624	1.13542	3.00288
-11	7.31667		-11	-1.97715		-41	0.396216		12MO	0.961555	1.04326	0.953811	1.0794	1.32551	0.907347	0.931267	0.84622	0.904903	0.83999	0.908018	1.04428	1.16385	1.06741	1.01809	1.00509		0.701303	0.974376	0.898518	0.895025	0.681409	0.728252	1.11664	0.551963	0.888313	0.661877	0.864462	1.46153	0.696673	0.67203	1.01735	0.733862		-11	1.52308	5.73814	3.36699	1.22329	2.9675
-10.5	7.30908		-10.5	-1.71082		-40.5	0.364179		15MO	0.804382	0.846106	1.02214	1.13166	1.06867	1.17521	1.21559	0.811052	0.928387	0.89796	1.01883	0.810586	1.31887	0.721007	0.913541	1.13453	1.18147	0.495195	0.394732	0.454368	0.485943	0.600104	0.624256	0.841928	0.648946	0.863964	0.603565	0.40809	0.704296	0.797246	0.692821	0.839579	1.013		-10.5	1.60618	5.7151	3.36377	1.27595	2.90463
-10	7.46728		-10	-1.43388		-40	0.336003		18MO	0.62168	0.754998	0.961298	0.868251	1.08884	0.708333	1.17052	1.20767	1.30942	1.0878	1.16437	0.667849	1.1371	0.642896	1.1147	1.49427		0.492063	0.516431	0.557872	0.58518	0.532512	0.824243	0.583303	0.782271	0.708528	0.457759	0.522541	0.789125	0.613941	0.619147	0.673799	0.45822		-10	1.74872	5.67675	3.31626	1.1918	2.69298
-9.5	7.7917		-9.5	-1.15956		-39.5	0.314132																																					-9.5	1.85999	5.59185	3.32177	1.0262	2.45369
-9	8.11553		-9	-0.91233		-39	0.304191		Figure 3H																																			-9	1.87461	5.44448	3.39504	0.99639	2.19436
-8.5	8.36171		-8.5	-0.74277		-38.5	0.306823		Age	WT																	Opa1R290Q/+																	-8.5	1.78127	5.2611	3.47156	1.2015	1.83252
-8	8.54723		-8	-0.6638		-38	0.320966		6MO	0.858862	0.949598	0.967589	0.632335	0.982451	1.20303	0.721351	1.33523	0.774228	0.799415	0.815059	0.800979	0.929261	1.61995	1.58944	1.1209	0.900319	0.892497	1.67392	0.787682	1.43535	0.897973	1.16392	0.409563	0.681771	1.0505	0.906577	0.414256	1.02704	0.781972	1.12247	0.870595	1.70286		-8	1.65324	5.12375	3.55735	1.40123	1.36726
-7.5	8.52221		-7.5	-0.63827		-37.5	0.34686		9MO	0.664962	0.915453	0.985129	0.72436	0.97892	0.896826	0.987199	0.921661	0.950636	0.72022	1.14518	1.2728	1.40112	1.31696	1.25073	0.867852		0.782998	1.1638	1.12448	0.683175	0.890617	0.87958	0.719531	0.652062	0.747125	0.741606	0.891997	1.39698	0.619707	1.06308	0.880269	0.936149		-7.5	1.59251	5.06893	3.6574	1.4473	0.951727
-7	8.2375		-7	-0.64286		-37	0.382382		12MO	1.04126	1.2369	0.730922	0.871117	0.994105	0.716266	1.08205	0.709893	0.820774	0.936753	1.11263	0.826509	1.05783	1.55743	1.20376	1.1018		0.544783	0.561542	0.647443	0.888322	1.12602	0.245149	0.830333	0.454867	0.657002	0.657639	0.83798	0.880675	1.09097	0.811853	0.93739	0.758961		-7	1.55684	5.05109	3.76366	1.43955	0.767801
-6.5	7.99299		-6.5	-0.68724		-36.5	0.417308		15MO	0.793052	0.976734	0.75417	1.42991	1.34075	1.24086	0.922434	0.80847	0.809141	1.02165	1.34879	1.00757	1.02567	0.888245	0.811152	0.822548	0.998856	0.262384	0.575247	0.425754	0.542198	0.483138	0.787018	0.892267	0.797074	0.675066	0.601459	0.61433	0.837296	0.890926	1.31997	1.17449	0.974723		-6.5	1.42852	5.04101	3.88204	1.33575	0.874128
-6	7.96834		-6	-0.74676		-36	0.44308		18MO	0.750645	0.947697	1.4003	0.705692	0.910134	0.724782	1.07209	1.37505	1.10657	1.23896	0.960012	1.04007	0.960628	1.04007	0.969249	0.79806		0.556918	0.892892	0.789439	0.582596	0.817765	1.11888	0.502606	0.733403	0.508517	0.698303	0.526129	0.865797	0.617019	0.952007	1.04499	0.867028		-6	1.26529	5.02657	3.97589	1.14488	1.1855
-5.5	7.9531		-5.5	-0.74494		-35.5	0.455822																																					-5.5	1.18649	5.04671	4.06151	1.06625	1.49686
-5	7.81107		-5	-0.65479		-35	0.455087																																					-5	1.17807	5.14799	4.15197	1.08483	1.76154
-4.5	7.65111		-4.5	-0.51755		-34.5	0.445476																																					-4.5	1.22698	5.24723	4.14001	1.08583	2.02693
-4	7.53398		-4	-0.3706		-34	0.429168																																					-4	1.33962	5.21416	3.98752	1.10577	2.13303
-3.5	7.38466		-3.5	-0.22136		-33.5	0.406885																																					-3.5	1.41163	5.04731	3.79893	1.08791	2.05146
-3	7.19959		-3	-0.07301		-33	0.382948																																					-3	1.38834	4.87625	3.65046	0.994531	2.03068
-2.5	7.09472		-2.5	0.053611		-32.5	0.364789																																					-2.5	1.31701	4.79054	3.53458	1.04354	2.1803
-2	7.11056		-2	0.145885		-32	0.35813																																					-2	1.26131	4.75291	3.43741	1.36719	2.28864
-1.5	7.15092		-1.5	0.21443		-31.5	0.365145																																					-1.5	1.33393	4.6986	3.35448	1.71141	2.06635
-1	7.0962		-1	0.26593		-31	0.383523																																					-1	1.54009	4.63021	3.33605	1.80892	1.7284
-0.5	6.8748		-0.5	0.289914		-30.5	0.410055																																					-0.5	1.69948	4.62885	3.39841	1.69353	1.78441
0	6.57279		0	0.313681		-30	0.444304																																					0	1.70059	4.74377	3.45145	1.57143	2.2333
0.5	6.4079		0.5	0.380015		-29.5	0.481779																																					0.5	1.64919	4.88142	3.47634	1.59943	2.7187
1	6.45336		1	0.496556		-29	0.514784																																					1	1.61796	4.92756	3.52926	1.70795	2.96543
1.5	6.58788		1.5	0.65942		-28.5	0.537167																																					1.5	1.55819	4.87668	3.63246	1.67942	2.92449
2	6.57127		2	0.837542		-28	0.546745																																					2	1.49021	4.78815	3.72899	1.41119	2.73589
2.5	6.36648		2.5	0.990946		-27.5	0.542599																																					2.5	1.49974	4.68962	3.73479	1.06504	2.53697
3	6.24953		3	1.08286		-27	0.523924																																					3	1.61278	4.50251	3.60533	0.840989	2.37442
3.5	6.19355		3.5	1.107		-26.5	0.49784																																					3.5	1.73677	4.15088	3.33715	0.833347	2.11778
4	5.82777		4	1.08139		-26	0.473258																																					4	1.66841	3.58144	2.90064	0.934499	1.63228
4.5	4.8171		4.5	1.00761		-25.5	0.453982																																					4.5	1.28171	2.65441	2.2024	0.901784	1.06696
5	2.98216		5	0.903686		-25	0.445388																																					5	0.67384	1.27455	1.11014	0.661083	0.576649
5.5	0.402028		5.5	0.790072		-24.5	0.454886																																					5.5	-0.0350106	-0.598605	-0.445337	0.196533	-0.0546488
6	-2.9322		6	0.655672		-24	0.480307																																					6	-0.802932	-3.03775	-2.44277	-0.51133	-1.15433
6.5	-7.32429		6.5	0.476743		-23.5	0.512524																																					6.5	-1.68078	-6.15118	-4.86017	-1.41418	-2.711
7	-13.06		7	0.259199		-23	0.552667																																					7	-2.79749	-10.0116	-7.67725	-2.54215	-4.49565
7.5	-20.2464		7.5	0.03245		-22.5	0.604684																																					7.5	-4.22807	-14.5192	-10.9058	-3.91545	-6.41297
8	-28.736		8	-0.18376		-22	0.661371																																					8	-5.97734	-19.503	-14.5061	-5.35001	-8.36547
8.5	-38.3144		8.5	-0.38033		-21.5	0.71422																																					8.5	-7.9937	-24.9183	-18.3607	-6.73742	-10.2046
9	-48.8084		9	-0.55615		-21	0.760177																																					9	-10.1913	-30.7825	-22.3444	-8.22956	-12.085
9.5	-59.8794		9.5	-0.71058		-20.5	0.796516																																					9.5	-12.4304	-36.9016	-26.3439	-9.92747	-14.2595
10	-71.3085		10	-0.82886		-20	0.825632																																					10	-14.5838	-43.0582	-30.2919	-11.7443	-16.516
10.5	-83.0899		10.5	-0.88546		-19.5	0.852286																																					10.5	-16.7177	-49.2773	-34.0596	-13.6286	-18.5742
11	-95.1488		11	-0.85037		-19	0.872423																																					11	-18.9691	-55.5865	-37.4931	-15.5964	-20.6342
11.5	-107.225		11.5	-0.70896		-18.5	0.88146																																					11.5	-21.2742	-61.8743	-40.5463	-17.543	-22.8133
12	-118.827		12	-0.48878		-18	0.878752																																					12	-23.4743	-68.0096	-43.1603	-19.3313	-24.8385
12.5	-129.495		12.5	-0.25414		-17.5	0.86489																																					12.5	-25.4752	-73.9088	-45.2475	-21.0174	-26.5468
13	-139.044		13	-0.07751		-17	0.841697																																					13	-27.2796	-79.441	-46.7772	-22.7324	-27.9334
13.5	-147.514		13.5	0.00014		-16.5	0.808202																																					13.5	-29	-84.413	-47.7332	-24.3307	-28.9877
14	-154.987		14	-0.03304		-16	0.76245																																					14	-30.6038	-88.713	-48.118	-25.5774	-29.8124
14.5	-161.473		14.5	-0.18263		-15.5	0.704321																																					14.5	-31.9336	-92.3502	-47.9214	-26.5692	-30.5963
15	-166.843		15	-0.44949		-15	0.6395																																					15	-32.9851	-95.383	-47.1755	-27.4607	-31.5323
15.5	-170.862		15.5	-0.81837		-14.5	0.582965																																					15.5	-33.8228	-97.8337	-46.0385	-28.2256	-32.6262
16	-173.596		16	-1.23388		-14	0.546297																																					16	-34.4746	-99.7838	-44.5999	-28.8494	-33.5052
16.5	-175.421		16.5	-1.61781		-13.5	0.527934																																					16.5	-34.9674	-101.473	-42.9083	-29.3362	-33.906
17	-176.544		17	-1.92934		-13	0.521645																																					17	-35.3687	-103.059	-41.1272	-29.6522	-34.0688
17.5	-177.207		17.5	-2.17148		-12.5	0.519656																																					17.5	-35.8313	-104.623	-39.4224	-29.8689	-34.2986
18	-177.852		18	-2.34984		-12	0.507443																																					18	-36.4152	-106.376	-37.8973	-30.26	-34.5456
18.5	-178.765		18.5	-2.47114		-11.5	0.477272																																					18.5	-37.0427	-108.394	-36.59	-31.0054	-34.3797
19	-180.081		19	-2.52597		-11	0.4374																																					19	-37.7104	-110.24	-35.4368	-31.9816	-33.0513
19.5	-181.835		19.5	-2.49		-10.5	0.390686																																					19.5	-38.3528	-110.919	-34.3571	-32.9425	-29.7024
20	-183.798		20	-2.3689		-10	0.334276																																					20	-38.576	-108.808	-33.219	-33.4516	-23.8046
20.5	-184.826		20.5	-2.17582		-9.5	0.273534																																					20.5	-37.7885	-101.932	-31.5428	-32.8228	-15.3925
21	-182.333		21	-1.91254		-9	0.2127																																					21	-35.3957	-88.8057	-28.3837	-30.1916	-5.15148
21.5	-173.016		21.5	-1.5966		-8.5	0.154959																																					21.5	-30.7827	-69.1771	-22.6388	-24.8008	5.4773
22	-154.016		22	-1.25621		-8	0.106555																																					22	-23.5641	-44.5907	-13.4332	-16.5426	14.7271
22.5	-123.895		22.5	-0.9139		-7.5	0.069245																																					22.5	-14.0534	-18.4381	-0.227844	-6.16228	21.3556
23	-83.1223		23	-0.57879		-7	0.044685																																					23	-3.39424	5.1106	16.9364	4.84783	24.96
23.5	-34.6534		23.5	-0.23376		-6.5	0.034834																																					23.5	6.83144	22.8111	36.8	14.8244	25.543
24	14.9662		24	0.142926		-6	0.03168																																					24	15.1359	33.3178	56.7214	22.4229	23.0891
24.5	57.095		24.5	0.544455		-5.5	0.024609																																					24.5	20.5199	36.7724	73.5299	26.7505	17.6212
25	85.3183		25	0.943783		-5	0.013349																																					25	22.6922	33.8574	84.7207	27.5526	9.62443
25.5	97.8775		25.5	1.29847		-4.5	0.000495																																					25.5	21.9401	25.2597	89.2049	25.0222	0.108802
26	96.6502		26	1.54428		-4	-0.01771																																					26	18.8078	11.598	87.3972	19.4265	-9.51231
26.5	84.9569		26.5	1.59814		-3.5	-0.04685																																					26.5	13.7529	-6.37165	80.7591	11.0808	-17.1527
27	65.713		27	1.3786		-3	-0.09149																																					27	6.95498	-27.3489	70.9311	0.665589	-20.1991
27.5	40.4372		27.5	0.824553		-2.5	-0.14737																																					27.5	-1.46626	-48.8828	59.2285	-10.5565	-16.4638
28	9.98731		28	-0.10778		-2	-0.20125																																					28	-10.9935	-67.0501	46.6547	-20.7142	-5.53507
28.5	-24.1002		28.5	-1.42018		-1.5	-0.24635																																					28.5	-20.5926	-77.0546	33.9148	-26.9967	10.5287
29	-58.9163		29	-3.04334		-1	-0.27657																																					29	-28.8821	-74.7545	21.4791	-26.1892	28.1246
29.5	-89.3516		29.5	-4.85138		-0.5	-0.28303																																					29.5	-34.0455	-58.2318	9.76144	-16.7802	43.8016
30	-108.328		30	-6.73196		0	-0.26711																																					30	-33.9703	-28.6762	-0.546425	-0.105655	55.3779
30.5	-109.031		30.5	-8.63127		0.5	-0.23458																																					30.5	-27.2704	9.33793	-8.39001	20.3312	62.1076
31	-87.2966		31	-10.5115		1	-0.18668																																					31	-14.2954	49.0632	-12.5101	40.2048	64.1413
31.5	-43.293		31.5	-12.3406		1.5	-0.12623																																					31.5	2.78223	84.1732	-11.7851	55.9904	62.0462
32	17.5404		32	-14.1153		2	-0.06254																																					32	20.7171	110.438	-5.89823	65.8532	56.5628
32.5	85.3211		32.5	-15.8262		2.5	-0.00508																																					32.5	36.402	126.13	4.35173	69.4831	48.1936
33	148.606		33	-17.4151		3	0.044213																																					33	47.8988	131.781	17.3812	67.5695	37.2817
33.5	198.2		33.5	-18.8125		3.5	0.088361																																					33.5	54.6696	129.12	31.2867	61.2588	24.6194
34	229.801		34	-20.0089		4	0.126116																																					34	57.08	119.991	44.1662	51.708	11.6155
34.5	243.732		34.5	-21.0472		4.5	0.152848																																					34.5	55.9546	105.966	54.4616	39.8217	-0.0120654
35	242.784		35	-21.9622		5	0.17037																																					35	52.3044	88.3754	61.328	26.3902	-8.8071
35.5	230.562		35.5	-22.7884		5.5	0.18442																																					35.5	46.9888	68.5049	64.7506	12.5616	-13.8497
36	210.561		36	-23.6181		6	0.201953																																					36	40.4479	47.7862	65.3387	-0.073244	-14.5206
36.5	185.554		36.5	-24.5723		6.5	0.228714																																					36.5	32.8063	27.9511	63.907	-9.95133	-10.7278
37	157.301		37	-25.6892		7	0.259393																																					37	24.2602	11.0194	61.1679	-15.7909	-3.33477
37.5	126.93		37.5	-26.8973		7.5	0.285151																																					37.5	15.2925	-1.31578	57.6636	-16.6691	6.13894
38	95.9445		38	-28.1199		8	0.306092																																					38	6.63176	-8.21884	53.758	-12.3648	16.2169
38.5	66.4511		38.5	-29.343		8.5	0.323024																																					38.5	-0.949318	-9.6038	49.7407	-3.55017	25.6557
39	40.6583		39	-30.5948		9	0.325346																																					39	-6.79162	-5.94107	45.9332	8.27407	33.0602
39.5	20.4561		39.5	-31.916		9.5	0.303994																																					39.5	-10.3788	1.87394	42.6515	20.8321	37.2606
40	7.22323		40	-33.3302		10	0.267812																																					40	-11.4608	12.5652	40.0387	31.6943	38.2726
40.5	1.64302		40.5	-34.8331		10.5	0.229861																																					40.5	-10.1752	24.5319	38.0129	39.2972	37.0385
41	3.33621		41	-36.4028		11	0.196678																																					41	-6.91812	36.2676	36.4711	43.2748	34.2987
41.5	11.0799		41.5	-37.9876		11.5	0.168385																																					41.5	-2.14797	46.6853	35.3972	43.9722	30.2322
42	23.4135		42	-39.4927		12	0.13631																																					42	3.65235	55.0368	34.7254	41.9806	25.0688
42.5	38.5596		42.5	-40.8086		12.5	0.094192																																					42.5	9.77888	61.0022	34.3022	38.0418	19.4642
43	54.3356		43	-41.8705		13	0.051984																																					43	15.3408	64.6801	34.0038	32.8175	14.0777
43.5	68.8233		43.5	-42.6571		13.5	0.02187																																					43.5	19.6299	66.3364	33.7723	26.8805	9.33973
44	81.1851		44	-43.1535		14	-0.00111																																					44	22.3916	66.2711	33.5964	20.7926	5.68886
44.5	91.5353		44.5	-43.3744		14.5	-0.02923																																					44.5	23.8459	64.7399	33.4265	14.9972	3.47665
45	100.074		45	-43.3661		15	-0.06253																																					45	24.3776	62.0721	33.1579	10.0943	2.77019
45.5	106.677		45.5	-43.1743		15.5	-0.08589																																					45.5	24.1951	58.7628	32.7497	6.66039	3.37687
46	111.147		46	-42.8357		16	-0.0862																																					46	23.3168	55.3597	32.2326	4.78954	4.97697
46.5	113.669		46.5	-42.3782		16.5	-0.06647																																					46.5	21.851	52.2537	31.6045	4.34063	7.40681
47	114.652		47	-41.8358		17	-0.03622																																					47	20.0584	49.5381	30.7859	5.19543	10.5717
47.5	114.451		47.5	-41.2538		17.5	0.000326																																					47.5	18.1256	47.2548	29.6921	7.15259	14.1069
48	113.544		48	-40.6675		18	0.037653																																					48	16.1676	45.5831	28.3579	9.87182	17.297
48.5	112.368		48.5	-40.0786		18.5	0.064737																																					48.5	14.4031	44.6947	26.9183	12.9326	19.5611
49	111.138		49	-39.482		19	0.070191																																					49	13.0462	44.6346	25.499	15.8997	20.9289
49.5	109.836		49.5	-38.8919		19.5	0.046522																																					49.5	12.1374	45.2596	24.1908	18.5065	21.6642
50	108.353		50	-38.313		20	-0.00305																																					50	11.6969	46.2655	23.0494	20.6365	22.0204
50.5	106.758		50.5	-37.7543		20.5	-0.06618																																					50.5	11.7495	47.465	22.1072	22.1957	22.1539
51	105.325		51	-37.2625		21	-0.13327																																					51	12.1949	48.8632	21.4152	23.1672	21.9356
51.5	104.214		51.5	-36.8846		21.5	-0.19717																																					51.5	12.8947	50.4128	21.0027	23.7065	21.2841
52	103.372		52	-36.6112		22	-0.24601																																					52	13.6878	51.9774	20.846	24.0746	20.3801
52.5	102.746		52.5	-36.38		22.5	-0.26926																																					52.5	14.4369	53.4862	20.9258	24.3787	19.3573
53	102.356		53	-36.1348		23	-0.26948																																					53	15.0825	54.9274	21.1887	24.5939	18.291
53.5	102.226		53.5	-35.8482		23.5	-0.25854																																					53.5	15.6265	56.2097	21.5436	24.6474	17.3886
54	102.376		54	-35.5108		24	-0.24659																																					54	16.2242	57.3212	21.9623	24.406	16.6744
54.5	102.781		54.5	-35.118		24.5	-0.23713																																					54.5	16.9881	58.4011	22.4841	23.9783	15.9193
55	103.27		55	-34.6484		25	-0.22758																																					55	17.6847	59.4741	23.1249	23.627	15.0326
55.5	103.63		55.5	-34.0666		25.5	-0.21612																																					55.5	18.0149	60.4716	23.8659	23.3624	14.1731
56	103.832		56	-33.3553		26	-0.2063																																					56	18.0504	61.4312	24.7308	23.0621	13.5166
56.5	103.996		56.5	-32.5286		26.5	-0.20235																																					56.5	17.994	62.4008	25.7246	22.6275	13.1353
57	104.248		57	-31.6237		27	-0.20477																																					57	17.8964	63.2768	26.7644	22.1299	13.0525
57.5	104.704		57.5	-30.6958		27.5	-0.21092																																					57.5	17.8294	64.011	27.7731	21.7606	13.1996
58	105.374		58	-29.7741		28	-0.21516																																					58	17.8707	64.7606	28.7125	21.5144	13.4072
58.5	106.127		58.5	-28.8443		28.5	-0.21541																																					58.5	17.9396	65.5892	29.5909	21.2229	13.5091
59	106.935		59	-27.8974		29	-0.21973																																					59	17.9494	66.3703	30.4733	20.7693	13.4641
59.5	107.884		59.5	-26.9479		29.5	-0.23369																																					59.5	17.9782	67.0372	31.3416	20.2641	13.2745
60	109.106		60	-26.03		30	-0.24975																																					60	18.1202	67.5515	32.136	19.7972	13.0022
60.5	110.535		60.5	-25.1897		30.5	-0.25852																																					60.5	18.3136	67.8657	32.8098	19.292	12.8797
61	111.894		61	-24.4659		31	-0.26105																																					61	18.4298	68.0352	33.248	18.8082	13.0903
61.5	113.159		61.5	-23.8685		31.5	-0.26646																																					61.5	18.4752	68.134	33.346	18.5086	13.5738
62	114.469		62	-23.3726		32	-0.28027																																					62	18.6103	68.194	33.0929	18.4587	14.0464
62.5	115.844		62.5	-22.9355		32.5	-0.30133																																					62.5	18.9617	68.1838	32.5675	18.4899	14.2767
63	117.203		63	-22.4908		33	-0.33112																																					63	19.4176	68.0824	31.858	18.3678	14.3321
63.5	118.383		63.5	-21.9606		33.5	-0.37331																																					63.5	19.7291	67.9599	31.0415	18.1802	14.2892
64	119.243		64	-21.2934		34	-0.42421																																					64	19.8917	67.8119	30.1394	18.1857	14.1181
64.5	119.797		64.5	-20.4673		34.5	-0.47502																																					64.5	20.0714	67.5536	29.0979	18.4193	13.9097
65	120.309		65	-19.4699		35	-0.52379																																					65	20.2558	67.1711	27.9348	18.6501	13.7205
65.5	121.041		65.5	-18.2929		35.5	-0.57669																																					65.5	20.332	66.7459	26.7733	18.7625	13.5161
66	121.866		66	-16.9496		36	-0.63336																																					66	20.2342	66.3324	25.647	18.94	13.3869
66.5	122.636		66.5	-15.4708		36.5	-0.68672																																					66.5	19.9962	65.9146	24.4701	19.2466	13.4158
67	123.346		67	-13.9045		37	-0.73404																																					67	19.7694	65.5371	23.2981	19.5719	13.559
67.5	123.884		67.5	-12.318		37.5	-0.77706																																					67.5	19.5967	65.2238	22.233	19.8549	13.6899
68	124.219		68	-10.7552		38	-0.81578																																					68	19.3283	64.9087	21.2563	20.0028	13.6113
68.5	124.43		68.5	-9.25386		38.5	-0.84799																																					68.5	18.887	64.5744	20.3543	19.9246	13.2651
69	124.543		69	-7.88823		39	-0.87444																																					69	18.3719	64.3098	19.5052	19.6948	12.7751
69.5	124.499		69.5	-6.71444		39.5	-0.89116																																					69.5	17.929	64.161	18.7478	19.497	12.2913
70	124.308		70	-5.72761		40	-0.89267																																					70	17.6189	64.0891	18.1732	19.3941	11.8825
70.5	124.108		70.5	-4.88226		40.5	-0.88377																																					70.5	17.3993	64.0423	17.7382	19.2889	11.4723
71	123.952		71	-4.1239		41	-0.87211																																					71	17.1552	63.8931	17.3918	19.1409	10.9612
71.5	123.762		71.5	-3.41343		41.5	-0.86345																																					71.5	16.7311	63.562	17.1376	18.9607	10.3839
72	123.531		72	-2.72769		42	-0.86276																																					72	16.1789	63.1542	16.9304	18.6848	9.84366
72.5	123.33		72.5	-2.06361		42.5	-0.87044																																					72.5	15.7297	62.7894	16.7695	18.3987	9.42064
73	123.135		73	-1.44852		43	-0.88503																																					73	15.4078	62.4641	16.7122	18.2068	9.20329
73.5	122.99		73.5	-0.93009		43.5	-0.91023																																					73.5	15.1653	62.1459	16.8038	17.9467	9.15446
74	123.041		74	-0.55564		44	-0.94785																																					74	15.0809	61.8528	17.0956	17.5952	9.20261
74.5	123.258		74.5	-0.34856		44.5	-0.99572																																					74.5	15.0837	61.5851	17.5294	17.3387	9.47471
75	123.424		75	-0.2918		45	-1.05166																																					75	15.0167	61.3133	17.9819	17.0555	9.95349
75.5	123.315		75.5	-0.34348		45.5	-1.11181																																					75.5	14.9256	61.0353	18.4839	16.5882	10.3581
76	122.951		76	-0.45968		46	-1.17401																																					76	14.9518	60.7936	19.0535	16.1213	10.5586
76.5	122.642		76.5	-0.59725		46.5	-1.23687																																					76.5	15.0898	60.6136	19.5859	15.8456	10.6382
77	122.581		77	-0.72805		47	-1.30043																																					77	15.1739	60.4489	20.0409	15.7802	10.6419
77.5	122.616		77.5	-0.83461		47.5	-1.36096																																					77.5	15.1214	60.2586	20.4457	15.7895	10.5062
78	122.537		78	-0.88222		48	-1.41341																																					78	15.0499	60.0789	20.8072	15.7621	10.3434
78.5	122.3		78.5	-0.82626		48.5	-1.46594																																					78.5	15.0609	59.9012	21.0802	15.82	10.3616
79	121.964		79	-0.64117		49	-1.53091																																					79	15.073	59.5923	21.1927	16.0201	10.4479
79.5	121.664		79.5	-0.30754		49.5	-1.60753																																					79.5	14.9388	59.1752	21.1866	16.1622	10.3742
80	121.488		80	0.189784		50	-1.68483																																					80	14.6844	58.7985	21.1641	16.2802	10.2187
80.5	121.358		80.5	0.826139		50.5	-1.75699																																					80.5	14.4788	58.4836	21.0849	16.587	10.3207
81	121.224		81	1.56607		51	-1.8247																																					81	14.3821	58.1991	20.8748	16.9334	10.6847
81.5	121.163		81.5	2.37641		51.5	-1.88682																																					81.5	14.3427	57.8985	20.5932	17.0677	10.8706
82	121.054		82	3.22231		52	-1.94227																																					82	14.3384	57.5907	20.2968	17.1305	10.6415
82.5	120.673		82.5	4.07762		52.5	-1.99555																																					82.5	14.3519	57.359	19.9828	17.3762	10.2027
83	120.105		83	4.89083		53	-2.05092																																					83	14.2945	57.1953	19.6516	17.7056	9.95541
83.5	119.494		83.5	5.604		53.5	-2.10624																																					83.5	14.1745	56.974	19.2958	17.8396	10.0586
84	118.785		84	6.18753		54	-2.15822																																					84	14.0848	56.64	18.8989	17.6937	10.2416
84.5	117.989		84.5	6.64359		54.5	-2.2114																																					84.5	13.9833	56.2559	18.4255	17.5157	10.262
85	117.322		85	6.99433		55	-2.27311																																					85	13.8833	55.8478	17.8881	17.5525	10.1983
85.5	116.845		85.5	7.24046		55.5	-2.34511																																					85.5	13.9032	55.41	17.3121	17.6534	10.1569
86	116.352		86	7.37498		56	-2.42849																																					86	13.9975	54.97	16.671	17.591	10.0909
86.5	115.774		86.5	7.41788		56.5	-2.52032																																					86.5	14.0244	54.5599	15.996	17.4275	9.89593
87	115.126		87	7.39098		57	-2.61334																																					87	13.948	54.2206	15.3435	17.214	9.51119
87.5	114.471		87.5	7.3124		57.5	-2.70384																																					87.5	13.7864	53.9562	14.7308	16.9918	9.03512
88	114.05		88	7.22402		58	-2.78994																																					88	13.5938	53.7669	14.1508	16.912	8.73089
88.5	113.863		88.5	7.18209		58.5	-2.86975																																					88.5	13.4749	53.6767	13.5644	16.9556	8.64644
89	113.738		89	7.22623		59	-2.94125																																					89	13.4082	53.6291	12.9812	17.0465	8.5536
89.5	113.627		89.5	7.3601		59.5	-3.00316																																					89.5	13.264	53.5825	12.4924	17.0844	8.49037
90	113.424		90	7.55785		60	-3.05521																																					90	13.0147	53.5706	12.143	16.9148	8.69996
90.5	113.076		90.5	7.79585		60.5	-3.09744																																					90.5	12.7956	53.505	11.8814	16.5777	9.0756
91	112.673		91	8.06078		61	-3.12997																																					91	12.7006	53.2416	11.6474	16.302	9.24603
91.5	112.289		91.5	8.33256		61.5	-3.15181																																					91.5	12.6272	52.8808	11.4504	16.1552	9.02138
92	111.998		92	8.6017		62	-3.16411																																					92	12.4943	52.6071	11.346	15.9443	8.56046
92.5	111.805		92.5	8.86295		62.5	-3.17227																																					92.5	12.3393	52.3755	11.3255	15.6235	8.13219
93	111.564		93	9.09588		63	-3.18545																																					93	12.1848	52.0625	11.3339	15.2951	7.87773
93.5	111.235		93.5	9.28183		63.5	-3.20938																																					93.5	12.0417	51.7004	11.3688	15.0669	7.9152
94	110.942		94	9.41746		64	-3.24183																																					94	11.947	51.3613	11.4125	15.027	8.21893
94.5	110.651		94.5	9.51617		64.5	-3.28575																																					94.5	11.8817	51.0243	11.4409	15.029	8.53492
95	110.284		95	9.58698		65	-3.34658																																					95	11.7619	50.6601	11.5277	14.9083	8.73107
95.5	109.888		95.5	9.62462		65.5	-3.41889																																					95.5	11.6435	50.3088	11.7265	14.787	8.84372
96	109.43		96	9.61102		66	-3.49838																																					96	11.6694	50.0175	11.9673	14.9047	8.82471
96.5	108.921		96.5	9.53278		66.5	-3.58753																																					96.5	11.8017	49.7801	12.1451	15.1999	8.69285
97	108.505		97	9.4064		67	-3.68256																																					97	11.894	49.5273	12.2392	15.3293	8.71045
97.5	108.15		97.5	9.26577		67.5	-3.7731																																					97.5	11.8599	49.1976	12.2652	15.2075	8.97594
98	107.639		98	9.15038		68	-3.85277																																					98	11.7244	48.8576	12.2535	15.1611	9.19789
98.5	106.949		98.5	9.08367		68.5	-3.92424																																					98.5	11.6249	48.5972	12.2682	15.3847	9.13934
99	106.262		99	9.04814		69	-3.99386																																					99	11.6517	48.3344	12.2672	15.5723	8.88087
99.5	105.678		99.5	9.01528		69.5	-4.06403																																					99.5	11.7486	47.9641	12.2311	15.4894	8.68032
100	105.156		100	8.9861		70	-4.13259																																					100	11.8435	47.5847	12.2226	15.3929	8.74596
100.5	104.608		100.5	8.98331		70.5	-4.19744																																					100.5	11.8823	47.2527	12.2392	15.469	9.01615
101	103.99		101	9.01651		71	-4.26479																																					101	11.8284	46.8473	12.2338	15.5827	9.31811
101.5	103.338		101.5	9.07448		71.5	-4.34768																																					101.5	11.6971	46.3208	12.1482	15.7154	9.53831
102	102.63		102	9.13732		72	-4.44864																																					102	11.5069	45.782	12.0045	15.8906	9.49782
102.5	101.785		102.5	9.18259		72.5	-4.55518																																					102.5	11.3501	45.3533	11.8445	15.9579	9.13191
103	100.834		103	9.19822		73	-4.65815																																					103	11.2735	45.0259	11.6376	15.9087	8.74143
103.5	99.8618		103.5	9.1867		73.5	-4.75847																																					103.5	11.1266	44.7402	11.4063	15.8912	8.6285
104	98.9307		104	9.14371		74	-4.85655																																					104	10.8919	44.4713	11.2258	15.9557	8.6995
104.5	98.1367		104.5	9.06844		74.5	-4.94589																																					104.5	10.7045	44.1916	11.0989	16.0488	8.78935
105	97.5016		105	8.97577		75	-5.01932																																					105	10.5445	43.915	10.9747	16.1201	8.97306
105.5	96.8836		105.5	8.86107		75.5	-5.08218																																					105.5	10.4301	43.6815	10.8129	16.2354	9.20632
106	96.1297		106	8.70615		76	-5.14197																																					106	10.4296	43.4741	10.5716	16.4163	9.19586
106.5	95.1721		106.5	8.51977		76.5	-5.19797																																					106.5	10.4562	43.2525	10.2325	16.5004	8.85058
107	94.135		107	8.34347		77	-5.25473																																					107	10.4821	43.0306	9.87754	16.3896	8.31603
107.5	93.2828		107.5	8.20156		77.5	-5.32008																																					107.5	10.5603	42.8274	9.59885	16.1999	7.73723
108	92.6652		108	8.08346		78	-5.39405																																					108	10.6403	42.6024	9.35541	16.0785	7.25958
108.5	92.1373		108.5	7.99072		78.5	-5.47203																																					108.5	10.6356	42.3183	9.05623	16.0248	6.97481
109	91.6187		109	7.92045		79	-5.55211																																					109	10.5672	42.002	8.6964	15.9265	6.82425
109.5	91.1171		109.5	7.85246		79.5	-5.63203																																					109.5	10.5108	41.7184	8.3497	15.6725	6.69977
110	90.5386		110	7.79826		80	-5.70884																																					110	10.4385	41.5153	8.04327	15.2893	6.59926
110.5	89.7681		110.5	7.77812		80.5	-5.78616																																					110.5	10.313	41.3874	7.74706	14.8564	6.56276
111	89.0405		111	7.77941		81	-5.8711																																					111	10.1886	41.3028	7.48613	14.4335	6.64792
111.5	88.5978		111.5	7.79495		81.5	-5.96823																																					111.5	10.1337	41.2743	7.28994	14.1359	6.91151
112	88.2583		112	7.82474		82	-6.07639																																					112	10.1634	41.3449	7.1472	14.0128	7.24538
112.5	87.7847		112.5	7.85451		82.5	-6.18526																																					112.5	10.2057	41.5243	7.03193	13.9936	7.4905
113	87.2059		113	7.88366		83	-6.283																																					113	10.2046	41.6973	6.90741	13.958	7.56896
113.5	86.6012		113.5	7.91676		83.5	-6.37061																																					113.5	10.1671	41.7052	6.75905	13.9565	7.4299
114	85.9819		114	7.92981		84	-6.4576																																					114	10.1053	41.5221	6.61974	14.1066	7.18205
114.5	85.3183		114.5	7.88285		84.5	-6.55038																																					114.5	10.051	41.2398	6.55091	14.2817	7.01091
115	84.5311		115	7.76917		85	-6.6517																																					115	10.0497	40.97	6.53393	14.3492	6.98976
115.5	83.7973		115.5	7.61945		85.5	-6.76405																																					115.5	10.0896	40.7203	6.50623	14.3055	7.10972
116	83.2317		116	7.45434		86	-6.88816																																					116	10.12	40.4557	6.44541	14.1526	7.2698
116.5	82.5831		116.5	7.27349		86.5	-7.01846																																					116.5	10.156	40.1912	6.33887	13.9983	7.39645
117	81.9002		117	7.07543		87	-7.14881																																					117	10.2497	39.9109	6.23263	13.9933	7.50052
117.5	81.4953		117.5	6.87371		87.5	-7.27735																																					117.5	10.3866	39.6112	6.19026	14.1005	7.58879
118	81.3168		118	6.69446		88	-7.40125																																					118	10.4586	39.3237	6.18884	14.1767	7.58469
118.5	81.1159		118.5	6.537		88.5	-7.51769																																					118.5	10.3938	39.0116	6.17318	14.1744	7.28738
119	80.9286		119	6.3888		89	-7.62775																																					119	10.2381	38.6168	6.136	14.1126	6.72982
119.5	80.8689		119.5	6.27795		89.5	-7.73147																																					119.5	10.0906	38.1705	6.10204	14.0211	6.29667
120	80.756		120	6.22657		90	-7.82704																																					120	9.98782	37.7381	6.07628	13.9922	6.2552
120.5	80.4197		120.5	6.20884		90.5	-7.92165																																					120.5	9.85703	37.3378	6.05299	14.0993	6.43578
121	79.984		121	6.19587		91	-8.02794																																					121	9.64151	36.9477	6.02081	14.2686	6.43616
121.5	79.6609		121.5	6.1706		91.5	-8.14594																																					121.5	9.37667	36.5573	5.98192	14.3576	6.20953
122	79.4118		122	6.125		92	-8.26524																																					122	9.15177	36.2067	5.98874	14.4271	6.10142
122.5	79.0503		122.5	6.06562		92.5	-8.38461																																					122.5	9.00207	35.9078	6.04726	14.6085	6.27771
123	78.574		123	5.9949		93	-8.50861																																					123	8.87696	35.6169	6.11395	14.694	6.6172
123.5	78.0098		123.5	5.91502		93.5	-8.63497																																					123.5	8.77038	35.3017	6.19735	14.4576	6.90958
124	77.3949		124	5.83596		94	-8.76307																																					124	8.72072	34.9998	6.3057	14.2007	6.9985
124.5	76.8156		124.5	5.75977		94.5	-8.90028																																					124.5	8.70561	34.71	6.41671	14.2258	6.97894
125	76.3128		125	5.66925		95	-9.05133																																					125	8.74371	34.3689	6.50868	14.2615	6.97907
125.5	75.8903		125.5	5.54029		95.5	-9.21536																																					125.5	8.8509	34.0156	6.56242	14.0912	6.87928
126	75.5082		126	5.36223		96	-9.38771																																					126	8.92853	33.6481	6.59201	13.8612	6.52261
126.5	75.0901		126.5	5.14994		96.5	-9.5565																																					126.5	8.90633	33.2204	6.60506	13.6692	5.99753
127	74.5743		127	4.93677		97	-9.71576																																					127	8.80241	32.777	6.57414	13.5198	5.55118
127.5	74.0238		127.5	4.75181		97.5	-9.8717																																					127.5	8.72185	32.389	6.52171	13.4237	5.24245
128	73.4508		128	4.61528		98	-10.0275																																					128	8.75397	32.0913	6.49411	13.347	4.97065
128.5	72.8504		128.5	4.54043		98.5	-10.1823																																					128.5	8.81998	31.8645	6.50934	13.21	4.69447
129	72.3732		129	4.51506		99	-10.3415																																					129	8.79225	31.6974	6.57043	13.0544	4.33572
129.5	72.0762		129.5	4.4972		99.5	-10.5104																																					129.5	8.68281	31.6011	6.64107	13.0276	3.93776
130	71.8061		130	4.47385		100	-10.6848																																					130	8.5903	31.5272	6.68596	13.1209	3.73299
130.5	71.3243		130.5	4.46695		100.5	-10.8598																																					130.5	8.56341	31.359	6.71313	13.2364	3.68743
131	70.6367		131	4.47276		101	-11.0329																																					131	8.45256	31.0734	6.73855	13.3143	3.65179
131.5	70.0654		131.5	4.48568		101.5	-11.198																																					131.5	8.14737	30.7547	6.75737	13.2241	3.75668
132	69.76		132	4.52559		102	-11.3555																																					132	7.82687	30.4531	6.74573	12.8805	4.05586
132.5	69.5477		132.5	4.58857		102.5	-11.5121																																					132.5	7.60606	30.1707	6.71038	12.4197	4.31017
133	69.1301		133	4.63001		103	-11.6698																																					133	7.51815	29.8803	6.68581	12.0433	4.41765
133.5	68.4039		133.5	4.61729		103.5	-11.8285																																					133.5	7.56666	29.537	6.67186	11.7689	4.43072
134	67.7169		134	4.55993		104	-11.9859																																					134	7.61496	29.1396	6.64828	11.5177	4.29096
134.5	67.3781		134.5	4.49658		104.5	-12.1369																																					134.5	7.63463	28.7401	6.60675	11.3697	4.01598
135	67.1964		135	4.46634		105	-12.2771																																					135	7.69472	28.391	6.5322	11.3418	3.74282
135.5	66.9119		135.5	4.4744		105.5	-12.4089																																					135.5	7.70287	28.1144	6.4114	11.2963	3.53091
136	66.553		136	4.50706		106	-12.5415																																					136	7.60133	27.8731	6.28028	11.2768	3.30237
136.5	66.1369		136.5	4.54816		106.5	-12.6814																																					136.5	7.5149	27.559	6.16049	11.3062	3.03124
137	65.5856		137	4.58425		107	-12.8222																																					137	7.46166	27.1569	6.03143	11.2846	2.82321
137.5	64.925		137.5	4.62547		107.5	-12.954																																					137.5	7.40467	26.8421	5.88809	11.3184	2.72096
138	64.1887		138	4.68222		108	-13.078																																					138	7.37479	26.6848	5.734	11.4787	2.70104
138.5	63.4297		138.5	4.73505		108.5	-13.1949																																					138.5	7.36855	26.5515	5.61097	11.5622	2.7225
139	62.7381		139	4.74824		109	-13.3069																																					139	7.36227	26.3538	5.55571	11.5138	2.7007
139.5	62.0608		139.5	4.70361		109.5	-13.4228																																					139.5	7.30402	26.0976	5.54181	11.4371	2.62423
140	61.4582		140	4.60876		110	-13.5475																																					140	7.15805	25.7992	5.49239	11.2984	2.59555
140.5	61.0106		140.5	4.47822		110.5	-13.6751																																					140.5	6.94189	25.5035	5.35294	11.1472	2.60446
141	60.6318		141	4.33267		111	-13.7979																																					141	6.71279	25.2427	5.19413	11.0913	2.58968
141.5	60.308		141.5	4.19557		111.5	-13.9154																																					141.5	6.58468	24.9482	5.09077	11.0359	2.6406
142	60.0014		142	4.0691		112	-14.0262																																					142	6.58704	24.5662	5.02926	10.8493	2.8169
142.5	59.6028		142.5	3.93443		112.5	-14.1241																																					142.5	6.67164	24.1507	5.02051	10.5165	3.01632
143	59.0202		143	3.77995		113	-14.2025																																					143	6.84223	23.808	5.05541	10.135	3.0918
143.5	58.3813		143.5	3.60287		113.5	-14.2604																																					143.5	6.98642	23.5602	5.03313	9.85021	3.08806
144	57.9099		144	3.41967		114	-14.3039																																					144	6.90168	23.32	4.91499	9.66685	3.16205
144.5	57.5807		144.5	3.28275		114.5	-14.3413																																					144.5	6.57203	23.0774	4.7424	9.54776	3.31018
145	57.2081		145	3.24949		115	-14.3826																																					145	6.25856	22.8873	4.58107	9.54357	3.37748
145.5	56.622		145.5	3.34353		115.5	-14.4292																																					145.5	6.20146	22.7313	4.52315	9.60693	3.18355
146	55.9833		146	3.54418		116	-14.4759																																					146	6.26596	22.5784	4.50976	9.68744	2.78265
146.5	55.5826		146.5	3.80938		116.5	-14.5188																																					146.5	6.17245	22.4127	4.40591	9.83435	2.45333
147	55.2096		147	4.09454		117	-14.5522																																					147	5.88033	22.2038	4.25746	9.98696	2.32025
147.5	54.5262		147.5	4.34528		117.5	-14.5791																																					147.5	5.63127	21.9753	4.16396	10.0194	2.3987
148	53.6216		148	4.51155		118	-14.6097																																					148	5.58515	21.7383	4.10158	9.87291	2.6447
148.5	52.7668		148.5	4.59701		118.5	-14.6535																																					148.5	5.59822	21.5054	4.02347	9.60101	2.80471
149	52.1149		149	4.65506		119	-14.7117																																					149	5.52757	21.3498	3.9841	9.38629	2.69517
149.5	51.58		149.5	4.71249		119.5	-14.7767																																					149.5	5.42968	21.2286	4.05279	9.37646	2.44485
150	51.0734		150	4.73579		120	-14.8457																																					150	5.41441	21.0397	4.22022	9.48158	2.3125
150.5	50.7261		150.5	4.68191		120.5	-14.9171																																					150.5	5.50399	20.7576	4.45885	9.49426	2.41834
151	50.4872		151	4.54904		121	-14.9843																																					151	5.65803	20.3996	4.71699	9.32222	2.56469
151.5	50.122		151.5	4.37598		121.5	-15.0427																																					151.5	5.7242	20.0731	4.91961	9.07295	2.47162
152	49.5879		152	4.20639		122	-15.0911																																					152	5.56813	19.8561	5.05271	8.89197	2.18161
152.5	48.9893		152.5	4.07127		122.5	-15.1262																																					152.5	5.31439	19.624	5.12492	8.76081	1.94147
153	48.3616		153	3.99519		123	-15.1401																																					153	5.21128	19.2874	5.13623	8.69835	1.97253
153.5	47.758		153.5	3.97164		123.5	-15.1276																																					153.5	5.3651	18.9469	5.12248	8.67859	2.29033
154	47.3416		154	3.96147		124	-15.0955																																					154	5.58349	18.6578	5.12955	8.55803	2.63234
154.5	47.165		154.5	3.94329		124.5	-15.0598																																					154.5	5.63539	18.373	5.14973	8.44956	2.75911
155	47.0838		155	3.93312		125	-15.03																																					155	5.56064	18.1082	5.15315	8.54855	2.67348
155.5	46.7949		155.5	3.94802		125.5	-15.0087																																					155.5	5.45315	17.9013	5.16113	8.69873	2.45835
156	46.1852		156	3.98339		126	-15.0037																																					156	5.32435	17.7092	5.18866	8.68993	2.16612
156.5	45.4543		156.5	4.03693		126.5	-15.0199																																					156.5	5.18795	17.505	5.20357	8.62705	1.96867
157	44.6525		157	4.10682		127	-15.0572																																					157	4.99923	17.321	5.19376	8.65971	2.01962
157.5	43.8073		157.5	4.18533		127.5	-15.114																																					157.5	4.74972	17.1764	5.15105	8.7311	2.17088
158	43.1578		158	4.26478		128	-15.1756																																					158	4.57841	17.0583	5.06745	8.72594	2.28485
158.5	42.7674		158.5	4.32416		128.5	-15.2224																																					158.5	4.52829	16.9324	4.97841	8.69563	2.52574
159	42.4816		159	4.36229		129	-15.2458																																					159	4.51541	16.7376	4.88034	8.72849	2.87173
159.5	42.1666		159.5	4.41327		129.5	-15.2418																																					159.5	4.53405	16.4804	4.72323	8.67482	3.02162
160	41.7027		160	4.48898		130	-15.2103																																					160	4.55857	16.2344	4.51539	8.36941	2.89775
160.5	41.1092		160.5	4.57617		130.5	-15.1603																																					160.5	4.50524	15.9833	4.33859	7.99685	2.65878
161	40.5669		161	4.67796		131	-15.0994																																					161	4.38321	15.686	4.24838	7.83109	2.51128
161.5	40.1542		161.5	4.81365		131.5	-15.0332																																					161.5	4.27201	15.3632	4.16896	7.78194	2.39479
162	39.8152		162	4.98837		132	-14.975																																					162	4.23726	15.0363	4.02549	7.67092	2.10081
162.5	39.5004		162.5	5.18306		132.5	-14.9364																																					162.5	4.24968	14.7147	3.82476	7.57666	1.82313
163	39.2145		163	5.39147		133	-14.9166																																					163	4.24866	14.4259	3.61397	7.55517	1.78604
163.5	38.9827		163.5	5.62186		133.5	-14.9104																																					163.5	4.2114	14.2557	3.48128	7.53304	1.91073
164	38.7928		164	5.8732		134	-14.9168																																					164	4.08147	14.1953	3.41833	7.54164	2.05272
164.5	38.5084		164.5	6.12136		134.5	-14.9363																																					164.5	3.88804	14.0958	3.36578	7.72214	2.05233
165	38.0442		165	6.30596		135	-14.9627																																					165	3.76486	13.9712	3.33925	7.97218	1.88006
165.5	37.5774		165.5	6.38352		135.5	-14.9889																																					165.5	3.74819	13.9189	3.29961	7.97217	1.73691
166	37.1939		166	6.35739		136	-15.0144																																					166	3.81794	13.8698	3.16582	7.76083	1.68548
166.5	36.6688		166.5	6.23081		136.5	-15.0388																																					166.5	3.99358	13.7562	2.95713	7.65923	1.57128
167	35.8977		167	6.00218		137	-15.0572																																					167	4.22091	13.601	2.73161	7.69954	1.43079
167.5	35.0875		167.5	5.69774		137.5	-15.0682																																					167.5	4.35834	13.4306	2.50916	7.71795	1.39887
168	34.4385		168	5.35802		138	-15.08																																					168	4.29879	13.2661	2.28104	7.64048	1.46855
168.5	34.0149		168.5	5.01623		138.5	-15.0991																																					168.5	4.05935	13.0557	2.03342	7.47445	1.60929
169	33.72		169	4.71129		139	-15.1205																																					169	3.83654	12.74	1.77602	7.3763	1.81499
169.5	33.3622		169.5	4.47911		139.5	-15.1424																																					169.5	3.86112	12.4063	1.53748	7.45078	2.03439
170	33.0472		170	4.32078		140	-15.1659																																					170	4.07477	12.1346	1.36318	7.54556	2.20211
170.5	32.9466		170.5	4.2058		140.5	-15.184																																					170.5	4.21909	11.8572	1.30182	7.55743	2.27502
171	32.8115		171	4.11753		141	-15.1935																																					171	4.25574	11.5213	1.31975	7.53562	2.15156
171.5	32.4167		171.5	4.07186		141.5	-15.195																																					171.5	4.29351	11.2011	1.33007	7.50556	1.85785
172	31.9581		172	4.08544		142	-15.1826																																					172	4.27979	10.9248	1.31308	7.50729	1.68638
172.5	31.7018		172.5	4.15581		142.5	-15.1519																																					172.5	4.11548	10.6741	1.27483	7.57089	1.73198
173	31.6158		173	4.26296		143	-15.1081																																					173	3.85161	10.5027	1.21426	7.53979	1.78311
173.5	31.4681		173.5	4.36708		143.5	-15.0612																																					173.5	3.59579	10.3891	1.18622	7.30058	1.7103
174	31.1819		174	4.41756		144	-15.0139																																					174	3.4211	10.2398	1.18766	7.05925	1.48989
174.5	30.8185		174.5	4.39606		144.5	-14.9608																																					174.5	3.3935	10.0345	1.12786	6.94428	1.18709
175	30.4009		175	4.34109		145	-14.898																																					175	3.48009	9.83985	1.01425	6.85404	1.00201
175.5	30.0186		175.5	4.29538		145.5	-14.8293																																					175.5	3.56162	9.74975	0.91091	6.8494	1.10126
176	29.7741		176	4.25869		146	-14.7651																																					176	3.59973	9.69186	0.840279	7.05569	1.37742
176.5	29.5545		176.5	4.2292		146.5	-14.7105																																					176.5	3.61235	9.5487	0.793337	7.27894	1.52018
177	29.1978		177	4.2422		147	-14.6613																																					177	3.58372	9.38494	0.746316	7.21052	1.35977
177.5	28.7595		177.5	4.32115		147.5	-14.6149																																					177.5	3.54633	9.22605	0.698832	6.90711	1.04881
178	28.4525		178	4.44483		148	-14.5727																																					178	3.56659	9.01021	0.675435	6.66492	0.892224
178.5	28.3413		178.5	4.58046		148.5	-14.5342																																					178.5	3.64352	8.76907	0.697546	6.58154	0.957015
179	28.2186		179	4.71569		149	-14.4975																																					179	3.76156	8.60595	0.769188	6.56871	1.06666
179.5	27.9305		179.5	4.86204		149.5	-14.4648																																					179.5	3.86208	8.52758	0.906969	6.5529	1.15871
180	27.5587		180	5.02708		150	-14.4427																																					180	3.85967	8.45539	1.08225	6.49282	1.28834
180.5	27.3054		180.5	5.20838		150.5	-14.4318																																					180.5	3.77076	8.40995	1.19722	6.44558	1.32702
181	27.1741		181	5.40361		151	-14.4317																																					181	3.63102	8.47418	1.20198	6.5363	1.11513
181.5	26.984		181.5	5.59143		151.5	-14.4466																																					181.5	3.42414	8.61371	1.1017	6.71989	0.838354
182	26.6739		182	5.72891		152	-14.4763																																					182	3.19815	8.70461	0.944334	6.89809	0.979467
182.5	26.2948		182.5	5.7871		152.5	-14.5141																																					182.5	3.07812	8.69927	0.830602	7.12408	1.69612
183	25.9208		183	5.76262		153	-14.5577																																					183	3.11079	8.62913	0.804826	7.34613	2.4588
183.5	25.6268		183.5	5.66116		153.5	-14.6039																																					183.5	3.20569	8.53713	0.80337	7.36428	2.74535
184	25.4967		184	5.49889		154	-14.6432																																					184	3.25478	8.4064	0.751725	7.13036	2.50585
184.5	25.4814		184.5	5.29259		154.5	-14.6687																																					184.5	3.23469	8.17504	0.660817	6.78826	2.019
185	25.3186		185	5.05456		155	-14.682																																					185	3.17667	7.87436	0.589138	6.46289	1.71792
185.5	24.9279		185.5	4.81254		155.5	-14.688																																					185.5	3.12887	7.5844	0.574944	6.18864	1.76807
186	24.5145		186	4.60256		156	-14.6902																																					186	3.12883	7.34486	0.602293	5.96479	1.96051
186.5	24.0727		186.5	4.43958		156.5	-14.6884																																					186.5	3.17698	7.13746	0.611599	5.78366	1.99245
187	23.4975		187	4.33451		157	-14.6802																																					187	3.27907	6.87971	0.57746	5.66744	1.75502
187.5	23.013		187.5	4.31841		157.5	-14.6674																																					187.5	3.43882	6.60567	0.544973	5.65111	1.49429
188	22.8372		188	4.39257		158	-14.6527																																					188	3.61672	6.44039	0.585128	5.70422	1.50437
188.5	22.7496		188.5	4.50083		158.5	-14.6311																																					188.5	3.81035	6.37521	0.698669	5.72146	1.79479
189	22.4766		189	4.59257		159	-14.5901																																					189	3.99396	6.40514	0.82122	5.73546	2.12927
189.5	22.2296		189.5	4.67417		159.5	-14.5267																																					189.5	4.01654	6.52119	0.915534	5.81812	2.30973
190	22.2716		190	4.78346		160	-14.4553																																					190	3.83819	6.61631	0.98488	5.90386	2.29636
190.5	22.3599		190.5	4.92639		160.5	-14.3886																																					190.5	3.59599	6.6208	1.05785	5.98019	2.11317
191	22.1295		191	5.06771		161	-14.3285																																					191	3.43631	6.51694	1.14547	6.0486	1.91066
191.5	21.6156		191.5	5.19338		161.5	-14.2746																																					191.5	3.41311	6.35995	1.22338	6.03429	1.85307
192	21.1392		192	5.3173		162	-14.2235																																					192	3.43017	6.26716	1.31864	5.93173	1.87569
192.5	20.8347		192.5	5.43435		162.5	-14.1712																																					192.5	3.37795	6.22509	1.47576	5.85414	1.82791
193	20.6465		193	5.5301		163	-14.1189																																					193	3.2324	6.0926	1.67424	5.85314	1.72046
193.5	20.5701		193.5	5.61476		163.5	-14.0685																																					193.5	3.00511	5.90556	1.86445	5.81954	1.70025
194	20.5744		194	5.71457		164	-14.0231																																					194	2.76975	5.79001	2.02034	5.69307	1.8248
194.5	20.5652		194.5	5.84536		164.5	-13.9805																																					194.5	2.63943	5.70682	2.11695	5.5887	1.99227
195	20.5469		195	5.9918		165	-13.9354																																					195	2.57731	5.61292	2.14248	5.53134	2.09457
195.5	20.5939		195.5	6.12662		165.5	-13.8876																																					195.5	2.44753	5.56664	2.12177	5.35511	2.02299
196	20.6692		196	6.25295		166	-13.8343																																					196	2.30892	5.58785	2.05362	5.09466	1.71176
196.5	20.6884		196.5	6.38127		166.5	-13.7762																																					196.5	2.29465	5.62503	1.94911	4.95378	1.44363
197	20.6217		197	6.51396		167	-13.721																																					197	2.37459	5.59493	1.84717	4.87182	1.63723
197.5	20.4741		197.5	6.65835		167.5	-13.6743																																					197.5	2.48734	5.47434	1.76158	4.69177	2.22129
198	20.2359		198	6.78942		168	-13.6393																																					198	2.59832	5.39166	1.68893	4.46196	2.78986
198.5	19.9255		198.5	6.87103		168.5	-13.6184																																					198.5	2.70392	5.41598	1.62708	4.31574	3.07486
199	19.4823		199	6.91739		169	-13.6101																																					199	2.85865	5.44227	1.54379	4.30494	3.00159
199.5	18.8124		199.5	6.97424		169.5	-13.6157																																					199.5	3.06002	5.44601	1.37027	4.33727	2.64116
200	18.176		200	7.06581		170	-13.635																																					200	3.20642	5.4932	1.16193	4.30359	2.17346
200.5	17.9096		200.5	7.15757		170.5	-13.661																																					200.5	3.15435	5.56923	1.02113	4.23811	1.79504
201	17.9567		201	7.1889		171	-13.6869																																					201	2.95012	5.64083	0.867757	4.17455	1.65196
201.5	18.0712		201.5	7.14629		171.5	-13.708																																					201.5	2.79279	5.64702	0.644371	4.13514	1.77781
202	18.0605		202	7.06924		172	-13.7229																																					202	2.68726	5.53212	0.446487	4.20016	2.02155
202.5	17.894		202.5	6.99508		172.5	-13.735																																					202.5	2.59007	5.35227	0.319361	4.3202	2.23471
203	17.7443		203	6.94294		173	-13.7437																																					203	2.50121	5.16092	0.224811	4.38774	2.37405
203.5	17.661		203.5	6.92494		173.5	-13.745																																					203.5	2.39843	4.96441	0.132289	4.45166	2.33474
204	17.4771		204	6.93169		174	-13.7387																																					204	2.33573	4.81007	0.0356064	4.60194	2.19291
204.5	17.1791		204.5	6.95668		174.5	-13.7238																																					204.5	2.28421	4.70322	-0.0393071	4.8071	2.23263
205	16.9486		205	7.02529		175	-13.6964																																					205	2.17893	4.58498	-0.0917722	4.94293	2.38244
205.5	16.8158		205.5	7.14916		175.5	-13.6545																																					205.5	2.07517	4.47484	-0.216342	4.92672	2.30156
206	16.6289		206	7.29835		176	-13.6057																																					206	1.99139	4.40149	-0.468997	4.91292	1.95319
206.5	16.3003		206.5	7.44521		176.5	-13.5584																																					206.5	1.95421	4.31934	-0.734679	5.034	1.61284
207	15.8575		207	7.59112		177	-13.5126																																					207	2.08871	4.21013	-0.908175	5.1229	1.47696
207.5	15.4308		207.5	7.73805		177.5	-13.4648																																					207.5	2.31471	4.11674	-1.03376	5.06435	1.54848
208	15.0881		208	7.8627		178	-13.4152																																					208	2.43067	4.0851	-1.1729	4.87863	1.71501
208.5	14.748		208.5	7.92854		178.5	-13.3707																																					208.5	2.48055	4.11194	-1.33327	4.65404	1.81294
209	14.4737		209	7.91565		179	-13.3399																																					209	2.53531	4.14091	-1.52218	4.52001	1.80745
209.5	14.3223		209.5	7.82929		179.5	-13.3234																																					209.5	2.53534	4.12189	-1.69966	4.36445	1.80649
210	14.2018		210	7.6766		180	-13.3116																																					210	2.41949	4.07526	-1.76137	4.03401	1.83757
210.5	14.1319		210.5	7.47106		180.5	-13.292																																					210.5	2.18342	4.04221	-1.71866	3.65209	1.8043
211	14.1711		211	7.24157		181	-13.2617																																					211	1.97761	3.96881	-1.67747	3.42209	1.72877
211.5	14.2482		211.5	7.01773		181.5	-13.228																																					211.5	1.96911	3.81099	-1.63207	3.42201	1.6864
212	14.2556		212	6.83272		182	-13.1913																																					212	2.06716	3.61471	-1.56693	3.54249	1.59496
212.5	14.2335		212.5	6.707		182.5	-13.145																																					212.5	2.11131	3.4399	-1.55122	3.71487	1.48871
213	14.1824		213	6.64226		183	-13.0919																																					213	2.13998	3.382	-1.53406	3.98396	1.60364
213.5	14.0521		213.5	6.63946		183.5	-13.0349																																					213.5	2.21528	3.42801	-1.42202	4.16657	2.06753
214	13.9316		214	6.70406		184	-12.9691																																					214	2.35059	3.49121	-1.26173	4.06748	2.68824
214.5	13.8908		214.5	6.85008		184.5	-12.8942																																					214.5	2.52003	3.57778	-1.11562	3.82855	3.11504
215	13.9249		215	7.0984		185	-12.8154																																					215	2.57656	3.66051	-1.00848	3.63558	3.17534
215.5	13.9559		215.5	7.45625		185.5	-12.7408																																					215.5	2.44889	3.73175	-0.956614	3.50185	2.80092
216	13.8715		216	7.87984		186	-12.6787																																					216	2.1918	3.80472	-0.932518	3.41913	2.14333
216.5	13.6004		216.5	8.29673		186.5	-12.6332																																					216.5	1.92088	3.87145	-0.864584	3.41213	1.72429
217	13.1953		217	8.66152		187	-12.6041																																					217	1.82177	3.94998	-0.732425	3.48259	1.84692
217.5	12.9011		217.5	8.96626		187.5	-12.5895																																					217.5	1.93694	3.99615	-0.580676	3.61517	2.26995
218	12.8302		218	9.22306		188	-12.5864																																					218	2.10452	3.95807	-0.422306	3.75229	2.65705
218.5	12.8843		218.5	9.41521		188.5	-12.5889																																					218.5	2.19003	3.84352	-0.278327	3.80952	2.99898
219	12.9785		219	9.51037		189	-12.5902																																					219	2.1909	3.68514	-0.160355	3.81519	3.35298
219.5	13.0708		219.5	9.51838		189.5	-12.5887																																					219.5	2.168	3.53145	0.0376411	3.86615	3.55334
220	13.1505		220	9.46474		190	-12.5865																																					220	2.14715	3.36551	0.365353	3.91537	3.46574
220.5	13.1982		220.5	9.36143		190.5	-12.5819																																					220.5	2.09375	3.11859	0.68338	3.82119	3.14212
221	13.2581		221	9.21051		191	-12.5713																																					221	1.97014	2.87642	0.893705	3.62692	2.73668
221.5	13.3562		221.5	9.00749		191.5	-12.5567																																					221.5	1.82942	2.75304	1.01668	3.48556	2.37595
222	13.4255		222	8.77028		192	-12.5469																																					222	1.82074	2.68435	1.12135	3.39774	2.18332
222.5	13.3592		222.5	8.55305		192.5	-12.55																																					222.5	1.96849	2.59101	1.28717	3.41873	2.31514
223	13.1523		223	8.4116		193	-12.5687																																					223	2.14455	2.4749	1.50289	3.56065	2.69986
223.5	13.0378		223.5	8.35703		193.5	-12.5963																																					223.5	2.28242	2.39977	1.73881	3.57154	3.05522
224	13.0458		224	8.34713		194	-12.6211																																					224	2.39381	2.41647	2.02191	3.45869	3.23962
224.5	13.0023		224.5	8.34874		194.5	-12.6371																																					224.5	2.42569	2.48146	2.2859	3.46806	3.25859
225	12.9198		225	8.36412		195	-12.6417																																					225	2.286	2.53874	2.44519	3.5917	3.1147
225.5	12.8233		225.5	8.38611		195.5	-12.635																																					225.5	2.05505	2.58195	2.55932	3.71103	2.83271
226	12.7264		226	8.41707		196	-12.6244																																					226	1.90101	2.60245	2.66855	3.73682	2.4639
226.5	12.6544		226.5	8.48922		196.5	-12.6167																																					226.5	1.84561	2.5795	2.71663	3.61525	2.07399
227	12.5245		227	8.59441		197	-12.6093																																					227	1.87618	2.51039	2.66051	3.50357	1.85241
227.5	12.3333		227.5	8.66568		197.5	-12.5952																																					227.5	2.01604	2.4014	2.52922	3.57011	2.00045
228	12.2483		228	8.66921		198	-12.5738																																					228	2.1748	2.28286	2.38749	3.68297	2.38114
228.5	12.299		228.5	8.63167		198.5	-12.5489																																					228.5	2.17543	2.1732	2.24233	3.60947	2.59886
229	12.254		229	8.57844		199	-12.5137																																					229	2.05137	2.009	2.08644	3.39176	2.51642
229.5	11.9933		229.5	8.52064		199.5	-12.4623																																					229.5	2.02133	1.77294	1.95644	3.36113	2.39356
230	11.7082		230	8.4582		200	-12.4026																																					230	2.099	1.52623	1.8131	3.50614	2.49246
230.5	11.5112		230.5	8.37001		200.5	-12.3468																																					230.5	2.13558	1.32596	1.56172	3.43441	2.8292
231	11.294		231	8.23169		201	-12.3026																																					231	2.11014	1.23106	1.2093	3.22734	3.26591
231.5	11.0342		231.5	8.03475		201.5	-12.2723																																					231.5	2.09084	1.23185	0.870812	3.25414	3.58847
232	10.7827		232	7.81313		202	-12.2536																																					232	2.10643	1.25973	0.63665	3.42558	3.63412
232.5	10.5603		232.5	7.62909		202.5	-12.2434																																					232.5	2.10659	1.28511	0.432854	3.47282	3.51518
233	10.3977		233	7.50141		203	-12.2363																																					233	1.98793	1.33157	0.155452	3.46307	3.4878
233.5	10.3191		233.5	7.39448		203.5	-12.2268																																					233.5	1.85108	1.4179	-0.153709	3.5944	3.63207
234	10.2274		234	7.27903		204	-12.2128																																					234	1.88805	1.48244	-0.432698	3.82843	3.70553
234.5	9.96274		234.5	7.16177		204.5	-12.194																																					234.5	2.02072	1.4149	-0.676728	3.9551	3.43082
235	9.70543		235	7.06436		205	-12.1669																																					235	2.08303	1.29539	-0.862787	3.90435	2.94266
235.5	9.76985		235.5	7.00779		205.5	-12.1328																																					235.5	2.0963	1.29759	-0.955145	3.77236	2.52633
236	9.966		236	6.98367		206	-12.0994																																					236	2.16558	1.37735	-0.994768	3.61343	2.28912
236.5	9.96926		236.5	6.95365		206.5	-12.0706																																					236.5	2.27809	1.40247	-1.04306	3.45457	2.34206
237	9.7931		237	6.90191		207	-12.0498																																					237	2.32613	1.35041	-1.11537	3.25511	2.64282
237.5	9.47462		237.5	6.82963		207.5	-12.0444																																					237.5	2.24628	1.29195	-1.17023	3.04318	2.88735
238	9.03402		238	6.74116		208	-12.06																																					238	2.087	1.2783	-1.15649	3.04372	3.00974
238.5	8.62544		238.5	6.65038		208.5	-12.0895																																					238.5	2.00774	1.29502	-1.16571	3.25582	3.17164
239	8.45835		239	6.56128		209	-12.1144																																					239	2.11722	1.3071	-1.26383	3.42074	3.27668
239.5	8.52539		239.5	6.47647		209.5	-12.1253																																					239.5	2.26391	1.25971	-1.39164	3.40487	3.13984
240	8.58877		240	6.38302		210	-12.1305																																					240	2.28722	1.1548	-1.49824	3.25078	2.8373
240.5	8.61654		240.5	6.23056		210.5	-12.1363																																					240.5	2.27117	1.08997	-1.57027	2.98365	2.57431
241	8.64966		241	5.99157		211	-12.1381																																					241	2.26906	1.09201	-1.66176	2.68533	2.4541
241.5	8.55795		241.5	5.69795		211.5	-12.1345																																					241.5	2.21652	1.12124	-1.77496	2.56683	2.37339
242	8.30897		242	5.39234		212	-12.1237																																					242	2.1278	1.1708	-1.8522	2.61957	2.15631
242.5	7.99895		242.5	5.0967		212.5	-12.0965																																					242.5	2.07121	1.25035	-1.91886	2.61537	1.8383
243	7.65239		243	4.82141		213	-12.0451																																					243	2.04961	1.34839	-1.99597	2.48208	1.54992
243.5	7.32069		243.5	4.56584		213.5	-11.9716																																					243.5	2.03585	1.40578	-2.04109	2.40009	1.31888
244	7.19874		244	4.33774		214	-11.8855																																					244	2.02462	1.40543	-2.01077	2.47884	1.22321
244.5	7.2796		244.5	4.14993		214.5	-11.8009																																					244.5	1.99182	1.3962	-1.92862	2.50619	1.42347
245	7.2893		245	3.99758		215	-11.73																																					245	1.92147	1.40318	-1.91147	2.39293	1.93885
245.5	7.14039		245.5	3.8996		215.5	-11.6723																																					245.5	1.85352	1.42883	-2.01047	2.3615	2.54011
246	6.99593		246	3.88355		216	-11.6143																																					246	1.81264	1.48898	-2.12225	2.47871	3.00487
246.5	7.01136		246.5	3.93463		216.5	-11.5435																																					246.5	1.74673	1.54576	-2.16039	2.58231	3.27854
247	7.19662		247	4.02002		217	-11.4627																																					247	1.67021	1.5355	-2.17051	2.56993	3.32293
247.5	7.46985		247.5	4.10489		217.5	-11.3802																																					247.5	1.68587	1.5119	-2.18217	2.50267	3.2006
248	7.74876		248	4.16235		218	-11.2955																																					248	1.79944	1.54005	-2.10073	2.52274	3.11431
248.5	7.9952		248.5	4.1977		218.5	-11.2055																																					248.5	1.91864	1.58535	-1.86691	2.66049	3.05687
249	8.27363		249	4.22462		219	-11.1128																																					249	1.99856	1.63011	-1.56561	2.75343	2.84543
249.5	8.6016		249.5	4.22293		219.5	-11.0247																																					249.5	2.09923	1.65588	-1.29139	2.76242	2.44346
250	8.83874		250	4.17787		220	-10.9504																																					250	2.22424	1.6542	-1.06177	2.79366	1.92518
250.5	8.84319		250.5	4.10837		220.5	-10.897																																					250.5	2.33439	1.74266	-0.86602	2.75601	1.48596
251	8.78414		251	4.00879		221	-10.8683																																					251	2.49198	1.92647	-0.678966	2.58194	1.3975
251.5	8.92578		251.5	3.86703		221.5	-10.8607																																					251.5	2.70861	1.97933	-0.488738	2.41383	1.66449
252	9.18555		252	3.72232		222	-10.868																																					252	2.91423	1.83214	-0.326757	2.29371	1.95966
252.5	9.33185		252.5	3.60928		222.5	-10.8908																																					252.5	3.02532	1.62272	-0.228515	2.16924	2.04223
253	9.30649		253	3.50879		223	-10.9319																																					253	2.94904	1.41452	-0.171271	2.02085	2.03354
253.5	9.24472		253.5	3.3928		223.5	-10.9878																																					253.5	2.7649	1.15861	-0.120201	1.8144	2.14939
254	9.18927		254	3.24349		224	-11.0486																																					254	2.6673	0.857815	-0.0508956	1.5825	2.41341
254.5	9.11882		254.5	3.05113		224.5	-11.1075																																					254.5	2.705	0.612996	0.0772207	1.40022	2.67486
255	9.02761		255	2.82836		225	-11.1666																																					255	2.81418	0.449777	0.229102	1.36942	2.75657
255.5	8.8949		255.5	2.6052		225.5	-11.2311																																					255.5	2.93929	0.334629	0.364504	1.54847	2.67409
256	8.77346		256	2.4153		226	-11.3039																																					256	3.05031	0.277117	0.503027	1.78857	2.61585
256.5	8.62451		256.5	2.29858		226.5	-11.3828																																					256.5	3.10765	0.265554	0.659993	1.95394	2.54534
257	8.43546		257	2.2918		227	-11.4626																																					257	3.05391	0.238127	0.839457	2.07042	2.27129
257.5	8.36425		257.5	2.39189		227.5	-11.5332																																					257.5	2.90667	0.207017	0.966871	2.18913	1.85718
258	8.48662		258	2.54631		228	-11.5837																																					258	2.77365	0.264353	0.965102	2.24846	1.53968
258.5	8.72097		258.5	2.68471		228.5	-11.6144																																					258.5	2.74836	0.430014	0.895666	2.16576	1.49091
259	8.91098		259	2.7683		229	-11.631																																					259	2.84087	0.614778	0.862938	2.0826	1.69641
259.5	8.9012		259.5	2.80881		229.5	-11.6391																																					259.5	2.96786	0.729647	0.885794	2.14807	1.99292
260	8.70929		260	2.83616		230	-11.6437																																					260	3.09285	0.82114	0.924403	2.19132	2.1632
260.5	8.55074		260.5	2.86497		230.5	-11.6483																																					260.5	3.20379	0.973853	0.949898	1.97738	2.02855
261	8.48191		261	2.88631		231	-11.6545																																					261	3.16991	1.11987	0.973614	1.65717	1.69773
261.5	8.36737		261.5	2.87593		231.5	-11.6563																																					261.5	2.96241	1.18466	1.00113	1.56421	1.46104
262	8.28552		262	2.81032		232	-11.6501																																					262	2.72507	1.22775	1.0118	1.67283	1.4342
262.5	8.32441		262.5	2.68271		232.5	-11.6386																																					262.5	2.55376	1.3239	1.00836	1.79325	1.62677
263	8.2499		263	2.51411		233	-11.624																																					263	2.47444	1.45105	1.00739	1.8895	1.96043
263.5	7.91887		263.5	2.3427		233.5	-11.6102																																					263.5	2.49802	1.53169	1.0331	1.97583	2.19142
264	7.46633		264	2.19965		234	-11.6017																																					264	2.56119	1.5484	1.0691	2.06948	2.09229
264.5	7.03248		264.5	2.09148		234.5	-11.6007																																					264.5	2.54256	1.56913	1.07991	2.10025	1.713
265	6.82692		265	2.01303		235	-11.6069																																					265	2.44926	1.68655	1.03723	1.98198	1.38138
265.5	6.90313		265.5	1.97076		235.5	-11.6143																																					265.5	2.41194	1.90648	0.950703	1.85884	1.33802
266	6.9136		266	1.97387		236	-11.6176																																					266	2.41677	2.14569	0.895492	1.8971	1.64111
266.5	6.64067		266.5	2.02954		236.5	-11.6125																																					266.5	2.35815	2.32305	0.882789	1.91893	2.19366
267	6.23701		267	2.12871		237	-11.596																																					267	2.33392	2.45629	0.877566	1.74405	2.67657
267.5	5.87842		267.5	2.24211		237.5	-11.5745																																					267.5	2.40831	2.61252	0.837521	1.48328	2.76462
268	5.55719		268	2.34925		238	-11.555																																					268	2.40952	2.78783	0.745603	1.302	2.42048
268.5	5.3078		268.5	2.44219		238.5	-11.5375																																					268.5	2.32624	2.94618	0.634537	1.2068	1.95356
269	5.32057		269	2.51739		239	-11.5212																																					269	2.26765	3.03804	0.488801	1.08059	1.76376
269.5	5.5639		269.5	2.56691		239.5	-11.5061																																					269.5	2.17166	3.04891	0.289432	0.956452	1.8712
270	5.78784		270	2.57135		240	-11.4905																																					270	2.03905	3.01642	0.0613813	0.883894	2.0117
270.5	5.89351		270.5	2.50298		240.5	-11.4786																																					270.5	1.97751	2.95388	-0.208813	0.843454	2.09165
271	5.93899		271	2.36401		241	-11.4771																																					271	1.99825	2.84424	-0.50319	0.928197	2.05958
271.5	5.99732		271.5	2.19564		241.5	-11.4823																																					271.5	1.98851	2.66207	-0.742205	1.08623	1.89161
272	6.11286		272	1.99612		242	-11.4915																																					272	1.87139	2.45106	-0.959668	1.11616	1.7015
272.5	6.19484		272.5	1.71758		242.5	-11.5097																																					272.5	1.72175	2.29735	-1.20871	1.00963	1.59157
273	6.10503		273	1.36199		243	-11.5351																																					273	1.58445	2.24811	-1.42867	0.927318	1.66864
273.5	5.98388		273.5	0.982984		243.5	-11.5662																																					273.5	1.47961	2.34783	-1.57579	0.957815	1.90827
274	6.02185		274	0.615768		244	-11.6079																																					274	1.50294	2.55476	-1.6693	1.04126	2.13349
274.5	6.10003		274.5	0.278619		244.5	-11.6615																																					274.5	1.65833	2.7238	-1.74213	1.11289	2.35326
275	6.12109		275	-0.00335		245	-11.7191																																					275	1.79426	2.81693	-1.78511	1.16301	2.64376
275.5	6.1571		275.5	-0.20349		245.5	-11.7735																																					275.5	1.82092	2.8526	-1.79066	1.08961	2.96813
276	6.21726		276	-0.30194		246	-11.8166																																					276	1.86957	2.84218	-1.77408	0.805738	3.28595
276.5	6.25316		276.5	-0.29404		246.5	-11.8389																																					276.5	2.02514	2.84677	-1.73612	0.496692	3.47987
277	6.31594		277	-0.19944		247	-11.8413																																					277	2.18631	2.84102	-1.68169	0.370333	3.47749
277.5	6.56884		277.5	-0.05089		247.5	-11.8268																																					277.5	2.29633	2.80482	-1.58529	0.388929	3.35948
278	7.01626		278	0.12959		248	-11.7957																																					278	2.34317	2.78995	-1.43173	0.4537	3.20109
278.5	7.41992		278.5	0.302747		248.5	-11.7511																																					278.5	2.34351	2.80303	-1.296	0.599491	3.01348
279	7.65283		279	0.417323		249	-11.6996																																					279	2.30626	2.81569	-1.23437	0.848909	2.74155
279.5	7.79669		279.5	0.447224		249.5	-11.651																																					279.5	2.17379	2.79263	-1.18154	1.059	2.45682
280	7.93356		280	0.37812		250	-11.6093																																					280	1.90158	2.73974	-1.10716	1.14753	2.24916
280.5	8.06293		280.5	0.207988		250.5	-11.5649																																					280.5	1.55255	2.71251	-1.07431	1.19662	1.99481
281	8.12206		281	-0.05067		251	-11.5087																																					281	1.30971	2.75814	-1.06846	1.25022	1.71571
281.5	8.21397		281.5	-0.3746		251.5	-11.4444																																					281.5	1.29764	2.83637	-1.00363	1.24317	1.66147
282	8.45265		282	-0.71511		252	-11.3781																																					282	1.4835	2.85395	-0.854205	1.16943	1.88688
282.5	8.58686		282.5	-1.02447		252.5	-11.3095																																					282.5	1.73699	2.81694	-0.67562	1.11665	2.11667
283	8.4851		283	-1.29678		253	-11.2421																																					283	1.93873	2.82327	-0.537085	1.10653	2.15696
283.5	8.37848		283.5	-1.53325		253.5	-11.184																																					283.5	2.01702	2.94475	-0.437838	1.16003	2.14104
284	8.33035		284	-1.72486		254	-11.1366																																					284	2.01626	3.14241	-0.308941	1.24413	2.15043
284.5	8.22602		284.5	-1.8709		254.5	-11.0977																																					284.5	2.04421	3.31038	-0.0753042	1.2476	2.10898
285	7.98105		285	-1.97703		255	-11.0674																																					285	2.17731	3.42046	0.258918	1.25439	2.03469
285.5	7.57518		285.5	-2.07378		255.5	-11.0418																																					285.5	2.4145	3.47164	0.590145	1.32011	2.04781
286	7.16836		286	-2.18755		256	-11.0224																																					286	2.62688	3.4689	0.885007	1.39103	2.22125
286.5	6.97973		286.5	-2.30468		256.5	-11.0147																																					286.5	2.70019	3.46188	1.18478	1.47116	2.39518
287	7.03046		287	-2.40824		257	-11.011																																					287	2.5891	3.45473	1.47022	1.4626	2.36694
287.5	7.10931		287.5	-2.49308		257.5	-11.004																																					287.5	2.41295	3.44854	1.73432	1.37433	2.18113
288	7.06924		288	-2.55999		258	-10.9959																																					288	2.34262	3.47279	2.00961	1.36399	2.06666
288.5	7.0119		288.5	-2.62807		258.5	-10.9893																																					288.5	2.30288	3.52318	2.27137	1.44131	2.22375
289	7.03185		289	-2.71379		259	-10.9881																																					289	2.1582	3.61799	2.46412	1.4788	2.58418
289.5	7.02789		289.5	-2.80072		259.5	-10.9933																																					289.5	1.98796	3.78944	2.6052	1.46618	2.9113
290	6.96638		290	-2.85462		260	-11.0019																																					290	1.87988	4.01041	2.72294	1.46868	3.0568
290.5	6.99871		290.5	-2.85692		260.5	-11.0168																																					290.5	1.78851	4.26329	2.77949	1.43766	3.06167
291	7.07333		291	-2.79929		261	-11.0394																																					291	1.73153	4.53822	2.78177	1.39888	3.1386
291.5	6.97094		291.5	-2.68489		261.5	-11.0611																																					291.5	1.7466	4.80058	2.80821	1.37843	3.35817
292	6.73272		292	-2.54789		262	-11.0739																																					292	1.75889	5.04862	2.88199	1.29523	3.59999
292.5	6.50326		292.5	-2.42307		262.5	-11.0695																																					292.5	1.65511	5.32057	2.93336	1.16084	3.71088
293	6.29339		293	-2.3103		263	-11.0434																																					293	1.44517	5.63491	2.93625	1.08978	3.55289
293.5	6.24068		293.5	-2.19803		263.5	-10.996																																					293.5	1.26903	5.93628	2.96039	1.13945	3.21518
294	6.45408		294	-2.0932		264	-10.926																																					294	1.19919	6.16368	3.04612	1.23065	2.85113
294.5	6.59732		294.5	-1.98799		264.5	-10.8416																																					294.5	1.19346	6.32208	3.18172	1.27946	2.45745
295	6.4502		295	-1.85436		265	-10.7512																																					295	1.26885	6.42653	3.36381	1.29251	2.02128
295.5	6.28401		295.5	-1.69889		265.5	-10.6545																																					295.5	1.38552	6.50853	3.57878	1.2569	1.6849
296	6.24268		296	-1.55613		266	-10.5562																																					296	1.36811	6.53145	3.75388	1.14591	1.70786
296.5	6.29591		296.5	-1.44084		266.5	-10.4644																																					296.5	1.21408	6.42843	3.82451	1.02111	2.1201
297	6.38068		297	-1.34553		267	-10.383																																					297	1.08253	6.34677	3.81166	0.994192	2.54913
297.5	6.38576		297.5	-1.28091		267.5	-10.3145																																					297.5	1.11845	6.37447	3.77185	1.13032	2.56798
298	6.32811		298	-1.27655		268	-10.2647																																					298	1.29551	6.40473	3.73189	1.38107	2.20561
298.5	6.1997		298.5	-1.32856		268.5	-10.2362																																					298.5	1.3547	6.41077	3.64454	1.56559	1.91457
299	6.03017		299	-1.42731		269	-10.2235																																					299	1.18835	6.39102	3.4709	1.55337	1.98459
299.5	5.96118		299.5	-1.58366		269.5	-10.2199																																					299.5	1.03626	6.32033	3.22595	1.32274	2.23618
						270	-10.2172
						270.5	-10.2098
						271	-10.2007
						271.5	-10.1906
						272	-10.1715
						272.5	-10.1392
						273	-10.0966
						273.5	-10.0463
						274	-9.99073
						274.5	-9.93532
						275	-9.88659
						275.5	-9.84784
						276	-9.81882
						276.5	-9.79501
						277	-9.77591
						277.5	-9.76679
						278	-9.77232
						278.5	-9.78761
						279	-9.80198
						279.5	-9.81533
						280	-9.82603
						280.5	-9.82132
						281	-9.79497
						281.5	-9.74707
						282	-9.68056
						282.5	-9.60576
						283	-9.52957
						283.5	-9.45646
						284	-9.39395
						284.5	-9.34098
						285	-9.29129
						285.5	-9.24703
						286	-9.21403
						286.5	-9.1912
						287	-9.17004
						287.5	-9.14375
						288	-9.10951
						288.5	-9.06436
						289	-9.00518
						289.5	-8.93472
						290	-8.85948
						290.5	-8.77951
						291	-8.69613
						291.5	-8.61691
						292	-8.54748
						292.5	-8.48923
						293	-8.44247
						293.5	-8.40509
						294	-8.37102
						294.5	-8.33367
						295	-8.28906
						295.5	-8.23822
						296	-8.18612
						296.5	-8.13597
						297	-8.08506
						297.5	-8.02705
						298	-7.96293
						298.5	-7.90196
						299	-7.84459
						299.5	-7.78475
						300	-7.72451
						300.5	-7.67064
						301	-7.62658
						301.5	-7.59349
						302	-7.5693
						302.5	-7.5453
						303	-7.51597
						303.5	-7.48122
						304	-7.44104
						304.5	-7.39356
						305	-7.33523
						305.5	-7.26926
						306	-7.20353
						306.5	-7.14382
						307	-7.09156
						307.5	-7.0471
						308	-7.01691
						308.5	-7.00706
						309	-7.01317
						309.5	-7.02335
						310	-7.03107
						310.5	-7.03962
						311	-7.04824
						311.5	-7.04875
						312	-7.04271
						312.5	-7.03832
						313	-7.03393
						313.5	-7.01853
						314	-6.98329
						314.5	-6.9334
						315	-6.8807
						315.5	-6.82767
						316	-6.77048
						316.5	-6.7099
						317	-6.6554
						317.5	-6.61868
						318	-6.59798
						318.5	-6.57931
						319	-6.55542
						319.5	-6.52707
						320	-6.49426
						320.5	-6.46084
						321	-6.43288
						321.5	-6.4114
						322	-6.39579
						322.5	-6.38971
						323	-6.39618
						323.5	-6.41096
						324	-6.42712
						324.5	-6.438
						325	-6.43756
						325.5	-6.42199
						326	-6.38991
						326.5	-6.34717
						327	-6.30205
						327.5	-6.25303
						328	-6.19786
						328.5	-6.14232
						329	-6.08699
						329.5	-6.02062
						330	-5.93402
						330.5	-5.83051
						331	-5.72103
						331.5	-5.61777
						332	-5.52646
						332.5	-5.44681
						333	-5.38014
						333.5	-5.32641
						334	-5.28246
						334.5	-5.24433
						335	-5.20812
						335.5	-5.17308
						336	-5.13948
						336.5	-5.10919
						337	-5.09183
						337.5	-5.09437
						338	-5.11291
						338.5	-5.13979
						339	-5.16602
						339.5	-5.18639
						340	-5.19946
						340.5	-5.19785
						341	-5.17675
						341.5	-5.14095
						342	-5.09498
						342.5	-5.03729
						343	-4.96738
						343.5	-4.89462
						344	-4.82609
						344.5	-4.75709
						345	-4.68773
						345.5	-4.63039
						346	-4.59247
						346.5	-4.5654
						347	-4.5331
						347.5	-4.48584
						348	-4.42544
						348.5	-4.35805
						349	-4.28668
						349.5	-4.20871
						350	-4.12167
						350.5	-4.03163
						351	-3.95042
						351.5	-3.8883
						352	-3.84474
						352.5	-3.8122
						353	-3.78708
						353.5	-3.7636
						354	-3.73542
						354.5	-3.70269
						355	-3.67157
						355.5	-3.64799
						356	-3.63112
						356.5	-3.61872
						357	-3.60648
						357.5	-3.58707
						358	-3.55696
						358.5	-3.51594
						359	-3.46711
						359.5	-3.414
						360	-3.35949
						360.5	-3.31128
						361	-3.27676
						361.5	-3.25768
						362	-3.2446
						362.5	-3.22325
						363	-3.19228
						363.5	-3.15688
						364	-3.11244
						364.5	-3.052
						365	-2.98042
						365.5	-2.90855
						366	-2.84291
						366.5	-2.78738
						367	-2.74495
						367.5	-2.71633
						368	-2.69973
						368.5	-2.68898
						369	-2.67878
						369.5	-2.66563
						370	-2.64939
						370.5	-2.6358
						371	-2.6279
						371.5	-2.62655
						372	-2.63255
						372.5	-2.63898
						373	-2.63642
						373.5	-2.6222
						374	-2.5992
						374.5	-2.57277
						375	-2.54199
						375.5	-2.50389
						376	-2.46874
						376.5	-2.4477
						377	-2.43772
						377.5	-2.42758
						378	-2.40563
						378.5	-2.37333
						379	-2.34544
						379.5	-2.3289
						380	-2.31996
						380.5	-2.31489
						381	-2.31283
						381.5	-2.30925
						382	-2.28909
						382.5	-2.24108
						383	-2.16811
						383.5	-2.079
						384	-1.9822
						384.5	-1.88562
						385	-1.80015
						385.5	-1.73573
						386	-1.6963
						386.5	-1.67915
						387	-1.679
						387.5	-1.69346
						388	-1.71821
						388.5	-1.75315
						389	-1.80164
						389.5	-1.85764
						390	-1.91717
						390.5	-1.97824
						391	-2.03037
						391.5	-2.06448
						392	-2.08082
						392.5	-2.08024
						393	-2.06245
						393.5	-2.03339
						394	-1.9998
						394.5	-1.96761
						395	-1.94281
						395.5	-1.92356
						396	-1.90088
						396.5	-1.87183
						397	-1.83882
						397.5	-1.80477
						398	-1.76877
						398.5	-1.72864
						399	-1.6929
						399.5	-1.66824
						400	-1.65071
						400.5	-1.63468
						401	-1.61686
						401.5	-1.59524
						402	-1.56785
						402.5	-1.53268
						403	-1.4879
						403.5	-1.43989
						404	-1.39707
						404.5	-1.35774
[truncated: 92 more columns]

## Sheet: Figure 4
Figure 4D
Intensities	WT							Opa1R290Q/+
2.4	1.52436	1.29067	1.2417	1.38868	1.20925	1.01625	0.790645	1.14748	1.63107	1.43424	1.62242	3.81924	1.42115	2.19958	0.739188
9.3	1.01513	1.14104	0.819185	0.948627	2.45526	0.440279	0.636162	1.11172	1.26186	1.0962	1.01429	0.779255	1.03794	2.91006	0.7087
99.4	0.704708	0.879333	0.689779	0.703412	2.37455	0.741035	0.480503	1.08058	1.13663	0.919796	0.880595	0.74394	0.793898	1.10647	0.559689
977.7	0.618125	0.833138	0.680084	0.502229	1.13586	0.532606	0.454554	1.00034	0.854719	0.861085	0.862969	0.702805	0.687287	0.854933	0.594619
10184.5	0.65803	0.962936	0.593709	0.527043	1.06347	0.588928	0.552865	1.10335	0.842291	0.928098	0.955583	0.933347	0.64223	0.902529	0.813564
85738.2	0.665945	0.877125	0.600513	0.566749	1.00059	0.631496	0.559313	0.897993	0.906858	0.88822	0.972454	0.880523	0.655625	0.981151	0.831307
153977	0.659787	0.888687	0.485289	0.524398	0.905524	0.67824	0.417161	1.07379	0.907321	0.981139

## Sheet: Figure 5
	Figure 5B
Age	Opa1+/+; Sarm1-/+											Opa1R290Q/+; Sarm1-/+													Opa1R290Q/+; Sarm1-/-
9MO	1.01481	0.98937	1.0139	1.02299	1.00391	0.936677	0.967566	0.948487	1.0775	1.0248		0.902153	0.9285	0.915781	0.937585	0.973017	0.925775	0.933043	0.931226	1.00482	0.954847				0.97756	0.891251	1.00209	0.942128	0.899428	0.951213	0.943036	1.02662	0.992096
12MO	1.01322	0.956416	0.997392	1.02067	1.01415	0.920097	1.02906	1.04023	1.0542	0.954554		0.964798	0.975042	0.979698	0.913578	0.934066	0.90054	1.00484	0.92941	0.896815	0.904265				0.953623	1.03837	1.0095	0.90054	1.07562	1.1166	0.974111	1.02347	1.03371	1.04582
15MO	0.977651	1.06645	1.01876	1.09194	0.957753	0.952984	1.04425	1.01383	0.903649	0.972718		0.874048	0.869937	0.86007	0.814024	0.882271	0.820602	0.853492	0.851025	0.81978	0.843625				0.961206	1.0089	0.857603	0.894604	0.955451	0.888026	1.04425	0.939006	0.954628	0.982585	0.982585
18MO	0.982018	1.02225	0.922079	0.924542	1.00583	1.08465	0.884309	1.06413	1.04196	1.06823		0.804664	0.906478	0.871172	0.858034	0.927827	0.872814	0.856392	0.808769	0.859676	0.867066	0.841613			0.945069	0.986945	0.9229	0.944248	0.925363	0.934395	0.936859	0.888414	0.940964	1.00255	0.923721
21MO	1.05403	1.04274	1.04969	0.928904	1.06011	0.999289	0.907181	0.987993	0.91587	1.05838	0.995813	0.888933	0.609132	0.609132	0.662138	0.989731	0.894146	0.821155	0.643021	0.975827	0.789873	0.8003	0.883719	0.884588	0.846354	1.02652	1.10443	0.91587	0.92456	0.979303	0.863733	0.875899	0.952366	0.994075	0.939332
	Figure 5C
Age	Opa1+/+; Sarm1-/+											Opa1R290Q/+; Sarm1-/+													Opa1R290Q/+; Sarm1-/-
9MO	2.26749	0	0.756508	0	1.52807	1.63775	0.792736	0.808675	0.711855	1.49692		4.25106	0.826084	1.67512	2.45425	1.57658	0	0.822065	1.64734	0.763347	1.60659				1.56926	2.58183	0	0.814138	1.70558	1.61272	0.813352	1.49427	0.773132
12MO	0	0	0	0	1.63003	0	1.60643	0	1.56811	5.19543		0	1.69542	1.68736	1.80949	3.53959	1.83569	1.64513	3.55733	1.8433	0				0	0	0	0	1.53689	0	1.69704	0	3.19838	0
15MO	4.2034	0	0	0	1.71637	0	1.96775	0	0	2.11247		7.05232	11.8105	9.55637	2.52404	4.65823	2.50405	4.81567	9.65883	7.51964	9.7438				4.27588	2.03673	2.25664	0	4.30087	0	1.96675	0	0	0	2.09125
18MO	2.96242	0	2.10332	1.04886	0.964102	0.894032	1.09659	0	0.930667	0		4.82048	3.20929	0	2.26033	3.13545	2.22205	2.26466	4.79601	1.128	4.47356	0			2.05216	0	1.05073	1.02698	0	0	0	1.09151	1.03056	0.967256	1.0498
21MO	1.60695	0.464102	2.30514	0.260486	1.14123	0	1.86707	0.489815	0.264195	1.14311	1.45791	0.8166	1.98617	1.58893	1.46173	0.977912	3.78858	3.24134	4.13928	3.71942	1.83802	3.02346	0.273805	0.547075	1.14358	1.88574	0.438174	0	0.785133	3.21206	1.40071	0	0	3.65114	0.515191
Figure 5E
Opa1+/+; Sarm1-/+	Opa1R290Q/+; Sarm1-/+	Opa1R290Q/+; Sarm1-/-
0.473526	1.42792	0.565724
0.23753	0.937421	0.737042
0.432692	1.48859	0.805398
0.703659	1.10436	0.48
0.913355	2.91049	0.848564
0.52879	1.78406	1.3267
0.5394

## Sheet: Figure 6
Figure 6A
Age	Opa1+/+; Sarm1-/+																		Opa1R290Q/+; Sarm1-/+																	Opa1R290Q/+; Sarm1-/-
4MO	1.02563	1.37179	1.05214	1.01809	0.686734	1.17996	1.02149	1.33321	0.836477	0.662847	0.802445	0.921107	0.849104	0.845597	1.07724	1.31612			0.991491	0.846028	0.897778	0.823688	0.994153	1.14379	0.762532	1.11049	0.750786	0.798686	0.56541	1.20131	1.08373	1.04954	1.17169	1.16762		1.37836	1.14715	0.889791	0.969403	1.31505	1.30373	1.09582	1.15248	1.2643	1.14694	0.835884	1.26889	0.960283	1.33364
12MO	1.17535	0.875207	0.774574	0.932533	0.816881	1.05877	1.1839	0.982779	1.03691	0.88478	0.990637	0.89756	0.783813	1.08926	1.02693	0.986462	1.10199	1.40166	0.585038	0.888225	0.682925	0.735092	0.932263	0.715708	0.743601	0.685481	1.13699	0.996511	0.615408	0.840329	1.20889	0.698213	0.955648	0.947361	0.848537	0.925929	0.607851	0.899259	0.930644	0.956267	0.990621	0.94263	0.745935	1.10851	0.78721	0.868714	1.13031	1.427	0.849124
15MO	0.87336	0.754558	1.06574	1.24884	0.969663	0.983002	0.916238	1.17297	1.35996	1.1651	0.801184	0.923073	0.863368	0.882726	0.938632	1.08158			0.642748	0.859466	0.626824	0.775148	0.765001	1.06559	0.933948	0.807619	0.730136	0.607969	0.625038	0.660458	0.385354	0.730292	0.725331	0.59378		0.807879	0.752182	0.931607	0.938892	0.853811	1.07922	1.05384	0.802329	0.79121	0.999724	0.73076	0.851955	0.835685	0.919378
18MO	0.922126	0.909879	0.88863	1.15006	1.06496	1.12623	0.833634	1.09721	0.959923	1.02743	0.833672	0.955527	0.836859	1.35002	1.2045	0.839335			0.721799	0.701087	0.409331	0.827894	0.750996	0.517249	0.552147	0.739114	0.755142	0.951765	0.65352	1.05978	0.597046	0.60937	0.489339	0.415128		1.2689	1.09592	1.40893	0.90963	1.07231	0.900608	1.12435	1.10737	0.943722	1.14898	1.01526	0.930285	0.794302	0.762149
Figure 6B
Age	Opa1+/+; Sarm1-/+																		Opa1R290Q/+; Sarm1-/+																	Opa1R290Q/+; Sarm1-/-
4MO	0.792156	1.35046	0.990388	1.26528	0.71325	1.02214	1.5998	0.791382	0.796802	0.770706	0.97645	1.23895	1.10654	0.714102	1.02833	0.843263			1.05853	0.745385	1.11506	0.830873	1.40776	1.11041	1.22579	1.27845	0.853329	0.677088	0.806094	1.11119	1.37446	0.784412	0.636977	1.53475		1.29006	1.26218	1.37911	1.0957	0.955543	1.29935	0.819258	0.799899	1.16384	0.912954	0.58254	0.982645	0.995035	1.00278
12MO	0.703422	0.88083	0.689892	0.978854	0.967809	1.16524	1.02649	0.959525	1.11277	1.06169	0.958144	1.02925	0.838722	1.07481	1.07757	0.940197	0.877379	1.65742	0.611335	0.864953	0.47852	0.855979	0.832509	0.656481	0.659104	0.832509	0.90361	0.690306	0.851837	1.23634	1.07066	0.720679	0.852528	0.672082		0.955383	0.591385	1.15143	1.04858	0.994731	1.01751	0.942267	1.11277	0.952622	1.02787	1.15695	1.30813	0.981615	1.2536
15MO	1.05518	0.816331	0.961368	0.725184	1.0585	0.91147	1.09576	0.828307	1.42775	1.20487	0.934756	0.825645	1.0259	0.997294	1.13169				0.414552	0.938747	0.484277	1.05384	0.734498	1.10907	0.765102	0.701233	0.629779	0.712543	0.392132	0.677282	0.739156	0.566575	0.51009	0.677282		1.00328	0.880866	0.830302	0.967356	1.05784	1.19223	0.908809	0.775747	0.844939	1.15763	0.972013	0.968021	0.927437	0.731172
18MO	0.934739	1.10215	0.876114	1.00965	1.21418	1.02789	0.904775	1.04613	1.12104	1.20506	0.810324	0.896959	1.15035	0.975777	0.920409	0.804462			0.503782	0.744534	0.50059	0.855922	0.715222	0.844848	0.621813	0.931482	0.62266	0.934088	0.773195	1.02658	1.06371	0.566771	0.622921	0.67679		1.293	0.984245	0.939299	0.842242	0.87872	0.871555	1.02919	0.837683	1.02854	1.24089	0.883931	0.947116	0.865692	0.856573
Figure 6F
Intensities	Opa1+/+; Sarm1-/+					Opa1R290Q/+; Sarm1-/+									Opa1R290Q/+; Sarm1-/-
0.899361	0.883611	0.833159	0.762579	1.17154	1.47752	0.893053	1.63059	0.758489	0.90299	0.81835	1.1717	2.50565	1.93048	1.08608	0.89506	2.57936	1.08712	1.05157	1.8106	0.862646	0.894962
6.0288	1.10391	0.792913	0.871374	1.3072	3.06023	1.01924	1.89444	1.70091	0.921504	0.934178	1.59633	1.71786	2.26682	1.87144	1.05301	1.11504	1.04972	0.900176	1.64228	0.856655	0.967428
51.2451	1.05623	0.489404	1.34813	0.922964	1.1708	0.75057	1.85665	1.11673	0.903783	1.26008	1.26696	2.19767	0.92282	2.19065	0.868656	1.21576	0.756103	0.60489	1.0551	0.654883	0.899097
623.985	0.728584	0.343369	0.81779	0.714431	0.958804	0.585393	1.00941	0.756602	1.37606	1.2684	0.895411	1.52322	0.600226	1.09866	0.640716	1.05093	0.548464	0.461362	0.711484	0.539854	0.632255
5700.27	0.521403	0.343921	0.655814	0.635674	0.883105	0.549373	0.869766	0.6905	1.15449	1.00076	0.846791	1.11673	0.49566	0.844192	0.602522	0.878312	0.506689	0.454083	0.546033	0.507401	0.583533
65895.2	0.522921	0.360806	0.700916	0.670291	0.610956	0.678153	0.799361	0.7171	1.04714	0.83085	0.856668	1.05509	0.471065	0.845796	0.644776	0.832944	0.54952	0.462113	0.565413	0.588686	0.66167
113644	0.543286	0.349645	0.690468	0.63104		0.671073	0.811281	0.705694	1.05553	0.890328	1.10567	0.507442	0.843343		0.60962	0.726149	0.533976	0.48037	0.578118	0.529875	0.633919
P values for Figure 6F
Mann-Whitney U bootstrapping computation of p-values
100000 iterations
Opa1+/+; Sarm1-/+ vs Opa1R290Q/+; Sarm1-/+			Opa1R290Q/+; Sarm1-/+ vs Opa1R290Q/+; Sarm1-/-			Opa1R290Q/+; Sarm1-/+ vs Opa1R290Q/+; Sarm1-/-
Intensities(low to high)	p2p1_ratio_bs		Intensities(low to high)	p2p1_ratio_bs		Intensities(low to high)	p2p1_ratio_bs
0.899361	0.36413		1	0.26671		1	0.83856
6.0288	0.29674		2	0.75454		2	0.06981
51.2451	0.36499		3	0.26945		3	0.01578
623.985	0.11244		4	0.26818		4	0.02336
5700.27	0.10987		5	0.42986		5	0.04109
65895.2	0.01171		6	0.875		6	0.01607
113644	0.02793		7	0.92748		7	0.01406
[truncated: 103 more columns]

## Sheet: Figure 7
Figure 7E							Figure 7G
No treatment ctrl	PK	Tx + PK	OS	OS + PK	OS + Tx + PK		Opa1+/+; Sarm1-/+	Opa1R290Q/+; Sarm1-/+	Opa1R290Q/+; Sarm1-/-
1	0.703704	-0.000234568	0.385802	0.116049	-0.00050432		7.57	9.627	7.322
1	1.00528	0.00107124	0.390501	0.126385	0.00160422		11.687	3.05	7.211
1	0.84375	0.000497321	0.510714	0.185714	-0.00258929		17.911	2.464	12.204
1	1.16176	0.00365196	0.563725	0.264706	0.00732843		30.835	6.356	6.213
							9.994	5.31	8.675
							16.163	1.951	12.154
							17.273	10.554	2.349
							20.238	14.659	6.833
							25.531	18.776	4.966
							17.724	10.709	7.094
							20.234	6.645	3.535
							16.047	12.787	4.905
							6.646	12.809	6.859
							24.828	4.034	1.789
							17.831	10.735	2.191
							16.825	4.32	5.144
							17.454	7.226	20.366
							21.623	7.59	6.717
							11.995	9.914	8.048
							17.431	8.447	0.957
							16.177	1.442	5.364
							13.023	9.371	15.466
							15.77	8.912	7.646
							30.994	4.047	3.202
							25.579		3.595
							20.951		3.484
							17.687		8.561
							13.374		4.399
							12.85		2.868
							37.369		12.501
							14.381		5.09
							21.054		7.092
							6.364		2.901
									2.881
									3.503
									9.472
									2.98
									5.207

## Sheet: Supplemental Figure 2
Supplemental Figure 2B
WT	WT + OPA1 isoform 1 WT	WT + OPA1 isoform 1 R290Q	Opa1R290Q/+
8.664	11.918	4.43	5.005
6.952	9.444	6.834	6.283
11.027	23.019	21.424	4.288
7.944	21.549	5.831	4.17
19.828	29.282	7.325	5.511
7.936	5.8	8.457	15.858
10.279	5.093	11.24	19.837
18.208	40.425	11.768	4.036
6.315	18.109	5.553	6.387
19.142	16.066	7.321	3.305
5.846	7.489	4.609	4.186
6.228	15.946	8.223	3.332
9.499	11.725	7.007	6.147
16.582	6.682	4.944	7.09
7.774	30.773	6.82	2.405
15.353	10.838	6.526	2.706
11.111	5.016	3.333	2.718
15.213	26.153	2.851	3.71
13.098	3.893	8.991	5.995
15.346	7.898	3.91	4.46
		3.04	2.649
		7.316	2.673
		5.576
		5.054
		4.075
		5.297
		9.062
		10.018

## Sheet: Supplemental Figure 3
Supplemental Figure 3A			Supplemental Figure 3B										Supplemental Figure 3C
WT	Opa1R290Q/+			WT				Opa1R290Q/+					Time (minutes)	WT
0.711416	0.138746		MTTL1	0.978664	0.983604	1.07253	0.96858	0.676433	0.851569	1.26567	1.25242		1.30676	8.73749	8.75315	9.34593	9.3429	10.1803	9.74396	10.4175	9.89958	10.2403	10.8516	8.62088	8.71931	9.58304	8.02628	9.42709	10.6989	7.69193	7.76809	7.96199	8.26389	8.75571	8.94457	7.42662	9.24763	9.18916	9.43663	9.96219	9.02153	10.2867	8.71895	10.1766	9.70627	7.94694	7.95202	9.75922	11.4644
0.606479	0.588631		16s rRNA	0.992532	0.945422	1.11443	0.956265	0.85851	0.951265	1.42626	1.34784		7.85279	8.38391	8.23906	8.61862	8.55951	9.43662	9.4267	9.50804	9.0854	9.37597	9.83618	8.01805	8.23334	8.76428	7.62377	8.81372	9.71373	7.11368	7.1444	7.49015	7.84471	8.37865	8.02576	7.02623	8.96588	8.71248	8.92889	9.34016	8.44332	9.55644	7.91059	9.48059	9.07312	7.67248	7.81482	9.26842	10.6031
4.80103	0.2355		ND1	0.968566	0.94525	1.08887	1.00311	0.805804	0.990852	1.36176	1.27538		14.3637	8.36895	8.08493	8.34483	8.31988	9.24078	9.35657	9.23322	8.85756	9.18773	9.53965	7.98487	8.29122	8.6189	7.59253	8.6563	9.46665	7.03467	7.01802	7.25458	7.58916	8.2516	7.68012	6.87769	8.8496	8.60027	8.69563	9.08122	8.20434	9.25356	7.69235	9.15596	8.84698	7.59139	7.75695	9.12355	10.2738
3.14109	0.470666												20.9836	3.11618	2.95184	3.15664	3.11795	3.73003	5.79458	3.45099	3.94285	3.7543	3.99824	3.17817	4.00359	3.44931	2.91292	3.45499	3.90835	2.6858	2.71899	3.68027	3.73312	4.13522	2.17511	1.61897	4.83943	4.55352	4.56983	5.62915	4.30902	4.90335	3.10682	5.21906	5.1483	3.89193	4.029	5.47865	5.05138
0.378622	0.057736												27.4901	2.91298	2.81173	2.98419	2.94452	3.48946	3.49912	3.27069	3.45006	3.54439	3.65466	3.00275	3.07536	3.25427	2.74451	3.27766	3.64345	2.55431	2.48475	3.63411	3.54893	3.97594	1.86659	0.913203	4.33636	4.26161	4.42001	4.52056	4.11874	4.55929	2.92006	4.54546	4.40913	3.74896	3.66895	4.37641	4.50276
													34.0351	2.94318	2.7736	2.93384	2.89166	3.46626	3.30879	3.24758	3.38573	3.52855	3.53968	2.92665	3.06408	3.24483	2.68241	3.26135	3.55637	2.53727	2.4423	3.64272	3.70087	3.96509	1.87085	0.828312	4.29724	4.23416	4.41901	4.44199	4.09786	4.47565	2.87635	4.52996	4.34466	3.80029	3.69494	4.08048	4.29214
													40.623	18.8532	18.3605	18.6727	14.2122	16.9883	14.6145	20.9896	14.6316	20.0506	19.4542	12.6788	12.7711	14.6517	9.35274	14.9549	16.0401	14.0114	16.0832	16.5553	12.9718	18.6756	20.6852	13.473	12.9773	8.75093	13.4742	10.1873	7.96809	8.69381	9.59906	6.65834	7.55775	7.66141	6.99964	23.8706	25.9669
													47.1781	19.1522	18.4591	15.788	8.76265	15.3409	14.4845	18.1699	13.9853	16.3448	18.2029	12.9474	12.2303	12.7121	8.79265	10.9094	11.6917	14.0965	16.2789	14.6922	11.6167	16.3742	15.5558	11.5237	12.6731	9.51163	12.1808	10.2603	8.00716	9.30054	9.21849	6.81765	7.54305	8.11293	7.48945	20.3124	25.2062
													53.7192	17.9639	15.9561	15.304	10.6613	16.4567	14.2123	17.6788	14.5767	15.7668	17.9527	13.2516	13.3983	12.9026	11.0995	13.5531	13.2184	15.0906	16.67	12.6524	12.082	13.5704	13.8606	10.992	12.6825	9.87896	12.093	10.7165	8.49747	9.87065	9.83152	7.65268	8.73827	9.22366	8.7113	18.6865	24.1846
													60.3461	2.27515	1.87974	2.33563	2.24312	2.5601	2.51576	2.40683	2.51701	2.69159	2.70033	2.47435	2.32449	2.54952	2.44441	2.69229	3.4886	1.91693	1.7204	2.98599	3.29326	3.20305	0.441913	-0.167823	3.78703	3.46472	3.29987	3.70238	3.69723	4.62331	2.12761	3.48568	3.62578	2.72437	2.73377	4.02059	2.90644
													66.8544	2.2568	1.98101	2.20828	2.14206	2.67173	2.50663	2.3195	2.59336	2.72988	2.68902	2.40323	2.39867	2.5849	2.36234	2.59066	3.22799	1.9766	1.78321	2.84703	2.98772	3.1095	0.290802	-0.221367	3.58683	3.36985	3.33434	3.62886	3.56498	4.12146	1.86365	3.43642	3.4784	2.85683	2.80041	3.27633	2.95411
													73.4135	2.20066	1.97225	2.13446	2.08717	2.61022	2.45143	2.24118	2.51826	2.66479	2.62406	2.40945	2.36966	2.51798	2.30907	2.50051	3.08982	1.95466	1.80495	2.75402	2.7995	3.02551	0.193479	-0.390988	3.5018	3.25834	3.26227	3.57734	3.38415	3.88296	1.7853	3.37087	3.34315	2.80517	2.78183	3.09265	2.89322
													Supplemental Figure 3D
														WT
													Non-Mitochondrial Oxygen Consumption	2.2	1.97	2.13	2.09	2.61	2.45	2.24	2.52	2.66	2.62	2.41	2.37	2.52	2.31	2.5	3.09	1.95	1.8	2.75	2.8	3.03	0.19	-0.39	3.5	3.26	3.26	3.58	3.38	3.88	1.79	3.37	3.34	2.81	2.78	3.09	2.89
													Basal Respiration	6.17	6.11	6.21	6.23	6.63	6.91	6.99	6.34	6.52	6.92	5.58	5.92	6.1	5.28	6.16	6.38	5.08	5.21	4.5	4.79	5.23	7.49	7.27	5.35	5.34	5.43	5.5	4.82	5.37	5.91	5.79	5.5	4.79	4.98	6.03	7.38
													Maximum Respiration	16.65	16.39	16.54	12.13	14.38	12.16	18.75	12.11	17.39	16.83	10.27	10.4	12.13	7.04	12.45	12.95	12.06	14.28	13.8	10.17	15.65	20.49	13.86	9.48	5.49	10.21	6.61	4.58	4.81	7.81	3.29	4.21	4.86	4.22	15.59	21.29
													Proton Leak	0.74	0.8	0.8	0.8	0.86	0.86	1.01	0.87	0.86	0.92	0.52	0.69	0.73	0.37	0.76	0.47	0.58	0.64	0.89	0.9	0.94	1.68	1.22	0.8	0.98	1.16	0.86	0.71	0.59	1.09	1.16	1	1	0.91	0.99	1.4
													ATP Production	5.43	5.31	5.41	5.43	5.77	6.05	5.99	5.47	5.66	6	5.06	5.23	5.37	4.91	5.39	5.91	4.5	4.58	3.61	3.89	4.29	5.81	6.05	4.55	4.37	4.28	4.64	4.11	4.78	4.82	4.63	4.5	3.79	4.06	5.04	5.98
													Spare Respiration Capacity	10.48	10.28	10.33	5.89	7.75	5.26	11.76	5.77	10.86	9.91	4.69	4.48	6.03	1.76	6.3	6.57	6.98	9.07	9.3	5.38	10.42	13.01	6.6	4.13	0.15	4.78	1.11	-0.24	-0.56	1.91	-2.5	-1.29	0.07	-0.76	9.56	13.91
[truncated: 84 more columns]

## Sheet: Supplemental Figure 4
Supplemental Figure 4A
Age	WT										Opa1R290Q/+
3MO	0.000781	0.000754	0.001582	0.001667	0.002402	0.001815	0.000863	0.002703	0.001741	0	0.002285	0.000798	0.000877	0.00175	0.003433	0.002967	0.002498	0	0.0016
6MO	0.000838	0.001597	0	0	0.0015	0.002366	0.000874	0.002732	0.000883		0.00458	0.000829	0.00072	0.000781	0.002385	0.010753	0	0	0.001918	0.000887
9MO	0	0	0	0.00177	0.000796	0	0.002982	0.001812	0.001652	0.000884	0	0.001869	0.007086	0.003521	0.002712	0.002175	0.001717	0.002498	0.003902	0.004102
12MO	0.000872	0	0	0.002404	0	0.00241	0.002686	0	0.002625	0.004673	0.005146	0.002735	0.000907	0.005144	0.002921	0.002609	0.001986	0.002836	0.001047	0.003925
15MO	0.002838	0.000889	0.000945	0.000897	0.000777	0.000918	0.001944	0.002997	0.001413	0	0.010357	0.003976	0.003745	0.009956	0.008295	0.012059	0.002286	0	0.004124	0.001247
18MO	0.001646	0.002425	0.002582	0	0.004244	0.000933					0.00282	0.002804	0.003937	0.00838	0.001026	0.001107	0.004452	0.002717
Supplemental Figure 4B
Age	WT												Opa1R290Q/+
3MO	320	331.5	316	300	312.25	275.5	289.75	277.5	287.25	307.75			328.25	313.25	285	285.75	291.25	252.75	300.25	306.25	312.5
6MO	298.25	313	314.25	320.25	333.25	317	286	274.5	283.25				327.5	301.5	347	320.25	314.5	372	305.5	262.25	260.75	281.75
9MO	274.75	279.75	292.75	282.5	314	303	251.5	276	302.75	282.75			285.75	267.5	282.25	284	276.5	344.75	291.25	300.25	256.25	304.75
12MO	286.75	290.75	285.5	312	301.75	311.25	279.25	264.5	285.75	267.5			291.5	274.25	275.75	243	256.75	287.5	251.75	264.5	238.75	254.75
15MO	264.25	281.25	264.5	278.75	321.75	272.25	257.25	250.25	353.75	285			217.25	251.5	267	226	271.25	269.5	218.75	222.5	242.5	200.5
18MO	303.75	309.25	290.5	259	294.5	268	234.5	262.5	257	260.75	258.5	253.75	266	267.5	254	268.5	243.75	225.75	280.75	276	191.5	234.75	220.75	222.5	250.75	246.75
Supplemental Figure 4C
Age	WT								Opa1R290Q/+
9MO	0.0705	0.305	0.108	0.1932	0.4046	0.207			0.4168	0.5729	0.2489	0.6083	0.5474	0.7169	0.5365	0.3021
12MO	0.1819	0.1959	0.1896	0.095	0.2182	0.3022	0.4627	0.2403	0.7854	0.3314	0.3566	0.499	2.079	0.6163	0.6372	1.7054
15MO	0.5341	0.2653	1.0576	0.4143	0.1625	0.8551	1.9372	0.4052	0.9988	1.6185	0.5705	1.2888	1.0352	2.4526	2.3313	0.7616
18MO	1.0397	0.5532	0.6904	1.0867	0.6597	0.5338	2.1429	2.4237	1.7765	0.9465	2.2134	1.0228	0.8754	1.3782	3.3209	3.9164
Supplemental Figure 4D
Age	WT																	Opa1R290Q/+
6MO	115.75	168.65	157.4	137.65	152.7	100.12	122.47	156.65	140.75	166.25	120.445	127.25	117.6	97.405	74.345	103.05	146.95	126.5	101.37	121.1	105.035	161.25	155.65	141.9	159.05	126.35	108.95	96.53	102.345	77.565	123.875	120.8	126.995
9MO	112.425	133.05	149.9	111.945	124.25	128.6	157.65	162.05	87.585	134.45	102.18	120.89	112.735	138.3	111.35	167.25		106.845	137.05	127.035	107.81	130.6	169.95	141.25	135.65	66.95	151.25	93.29	125.09	63.37	119.795	104.04	77.405
12MO	109.85	108.33	123.965	133.265	132.035	100.43	89.8	94.84	67.465	159.85	64.28	78.485	116.415	78.04	73.08	56.89		118	107.26	69.86	78.69	80.665	141.5	193.2	108.485	97.41	108.955	72.105	127.01	64.025	89.685	81.485	80.29
15MO	93.935	111.855	80.89	121.08	71.725	62.205	94.08	63.985	75.95	53.39	66.245	47.69	63.7	58.08	42.94	58.38		94.865	97.185	50.44	52.875	83.295	89.06	102.48	54.57	95.71	78.415	94.18	89.67	42.3	61.17	102.43	52.005
18MO	65.27	110.945	48.115	33.5	34.82	118.3	61.08	41.37	55.13	52.795	76.195	38	36.655	64.91	104.025			94.34	74.91	56.435	74.355	43.915	92.68	64.865	70.08	55.335	60.605	40.06	69.15	31.695	51.41	66.815	49.74
Supplemental Figure 4E
Age	WT																	Opa1R290Q/+
6MO	177.85	273.9	281.7	211.5	192.1	173.45	215.75	270.25	257.2	259.75	201.95	199.1	206.65	168.25	129.1	179.5	269.1	202.55	162.1	206.7	182.35	276.1	280.2	244.9	287.3	205.85	183.45	139.9	176.7	120.8	227.8	214.55	230.7
9MO	193.3	208.9	241.15	156.1	196.5	241.35	284.1	270.35	127.5	232.6	154.85	193.35	183.95	241.25	187.1	276.85		172.8	241.8	233.25	176.28	220.65	278.9	236.4	235.8	108.15	236.1	138.75	208.25	110.8	217.85	182.85	145.85
12MO	176.05	182.9	206.85	224.4	229.5	183.27	149.85	155.25	120.4	243.75	92.575	120.5	189.55	133.8	122.25	85.805		186.55	181.75	117.51	132.4	128.16	229.6	312.3	186.85	150.15	170.55	102.38	208.85	96.62	149.25	137.38	131.9
15MO	146.85	176.05	125.445	227.1	73.34	101.26	155.2	77.37	100.27	118.7	80.93	99.11	74.02	106.32	94.45	64.54	91.75	144.6	154.86	73.175	80.045	119.95	147.875	159.45	85.01	154.98	118.7	146.895	140.75	62.44	97.29	160.3	83.135
18MO	98.095	179.2	81.435	58.615	57.355	192.95	95.175	63.395	82.02	75.225	126.38	61.61	52.43	105.455	149.2			135.5	114.92	87.905	117.47	62.96	150.45	94.815	110.365	81.97	91.8	55.205	98.58	46.95	83.45	109.685	74.485
Supplemental Figure 4F
Age	WT																	Opa1R290Q/+
6MO	25.3035	43.8385	44.584	41.722	56.0695	39.89	30.415	36.572	27.666	30.254	34.2205	28.0405	25.9805	46.5345	41.783	29.766	34.0975	30.0075	46.8385	38.5925	42.178	20.4735	38.134	27.565	41.287	29.427	38.869	29.602	52.7505	24.4015	36.482	44.231	37.2015
9MO	27.5115	32.4715	45.063	31.909	37.4695	31.2805	33.1575	30.6835	31.768	29.98	33.2845	48.1315	40.6245	39.348	34.7015	28.0575		28.364	50.6265	27.6365	26.4545	33.3015	38.8575	34.4835	21.77	27.252	28.2805	36.586	38.3325	14.3315	22.9505	49.127	40.26
12MO	27.9375	30.3115	27.7125	31.3615	38.512	26.3625	27.0575	24.5865	26.2915	24.4055	26.382	30.341	33.815	31.013	29.58	29.2025		20.376	28.31	26.106	26.0045	19.798	21.159	32.4435	16.037	25.8095	19.2305	25.1165	42.464	20.2415	19.5255	29.5585	21.322
15MO	22.431	23.5945	28.5035	31.5575	29.801	32.772	33.898	22.617	25.889	25.0405	28.411	22.604	36.778	20.106	25.475	31.6375	32.9465	13.809	11.0075	12.6705	13.551	16.7345	17.408	23.478	18.0965	24.0925	16.831	11.38	19.64	22.232	19.32	23.4125	28.2485
18MO	17.552	21.316	27.1405	24.5135	30.7415	19.9985	33.0475	34.0965	36.969	30.712	32.874	18.8555	32.104	18.151	31.4715	42.188		13.8925	14.5805	15.7505	16.5215	15.0345	23.271	16.4685	22.086	20.004	12.924	14.753	22.2795	17.3335	17.4805	19.0235	12.937
Supplemental Figure 4G
Age	WT																	Opa1R290Q/+
6MO	10.98	12.14	12.37	8.084	12.56	15.38	9.222	17.07	9.898	10.22	10.42	10.24	11.88	20.71	20.32	14.33	11.51	11.41	21.4	10.07	18.35	11.48	14.88	5.236	8.716	13.43	11.59	5.296	13.13	9.997	14.35	11.13	21.77
9MO	9.639	13.27	14.28	10.5	14.19	13	14.31	13.36	13.78	10.44	16.6	18.45	20.31	19.09	18.13	12.58		11.35	16.87	16.3	9.903	12.91	12.75	10.43	9.452	10.83	10.75	12.93	20.25	8.983	15.41	12.76	13.57
12MO	16.34	19.41	11.47	13.67	15.6	11.24	16.98	11.14	12.88	14.7	17.46	12.97	16.6	24.44	18.89	17.29		8.549	8.812	10.16	13.94	17.67	3.847	13.03	7.138	10.31	10.32	13.15	13.82	17.12	12.74	14.71	11.91
15MO	11.83	14.57	11.25	21.33	20	18.51	13.76	12.06	12.07	15.24	20.12	15.03	15.3	13.25	12.1	12.27	14.9	3.914	8.581	6.351	8.088	7.207	11.74	13.31	11.89	10.07	8.972	9.164	12.49	13.29	19.69	17.52	14.54
18MO	12.19	15.39	22.74	11.46	14.78	11.77	17.41	22.33	17.97	20.12	15.59	16.89	15.6	16.89	15.74	12.96		9.044	14.5	12.82	9.461	13.28	18.17	8.162	11.91	8.258	11.34	8.544	14.06	10.02	15.46	16.97	14.08

[truncated: 6 more sheets: Supplemental Figure 5, Supplemental Figure 6, Supplemental Figure 8, Supplemental Figure 9, Supplemental Figure 10, Supplemental Figure 12]
